# Supplementary material for: Clonorchis sinensis infection contributes to hepatocellular carcinoma progression via enhancing angiogenesis
Source: PLoS Negl Trop Dis. 2024 Nov 11;18(11):e0012638. doi: 10.1371/journal.pntd.0012638 (PMC11554034; doi:10.1371/journal.pntd.0012638)
Supplement: S1 Data — (XLSX) [file pntd.0012638.s003.xlsx]

## Sheet: Data file
Number	Grouping of Clonorchis sinensis	Death	OS(months)	Tumor recurrence	RFS(months)	Gender	Age(years)	BCLC stage	Tumor size	liver cirrhosis	Edmondson grade	Number of tumors	Metastasis	MVI	MVD	MONO(Monocyte) （10^9/L）	EOSO(Eosinophils) （10^9/L）	C3（Circulating complement）（g/L）	FIB (Fibrinogen)(g/L)	PLT (Platelets)(10^9/L)	LDH (Lactate dehydrogenase)(U/L)	GLDH (Glutamate dehydrogenase)(U/L)	VEGF(Vascular endothelial growth factor)(ng/mL)			CD34	Relative expression	sd
1	negative	yes	18	yes	8	Male	45	BCLC-A	≥5cm	Positive	I	<2	Negative	Positive	>=50	0.46	0.13	1.22	5.02	135	121	35				C. sinensis (-) HCC	1	0.401807
2	negative	no	35	yes	7	Male	51	BCLC-A	<5cm	Positive	II	<2	Negative	Positive	<50	0.39	0.06	0.76	2.59	158	139	5	156.34			C. sinensis (+) HCC	2.03163	1.43709
3	negative	no	18	yes	8	Male	31	BCLC-A	≥5cm	Positive	I	<2	Negative	Positive	<50	0.34	0.09	0.76	1.75	206	144	11
4	negative	no	11	yes	11	Male	39	BCLC-A	<5cm	Negative	II	<2	Negative	Negative	<50	0.46	0.29		3.03	235	195	16
5	negative	yes	12	yes	12	Male	30	BCLC-A	<5cm	Negative	I	<2	Negative	Negative	>=50	0.4	0.41	0.71	2.52	244	133	3				Ang1	Relative expression	sd
6	negative	no	22	yes	10	Male	41	BCLC-A	<5cm	Positive	I	<2	Negative	Negative	>=50	0.45	0.22	0.94	2.73	134	157	6				C. sinensis (-) HCC	1	0.884272
7	negative	no	28	no	28	Male	51	BCLC-A	<5cm	Positive	II	<2	Negative	Negative	>=50	0.41	0.15		2.39	147	75	3	96.68			C. sinensis (+) HCC	3.91903	2.5759
8	negative	no	33	yes	17	Male	57	BCLC-B	≥5cm	Positive	II	≥2	Negative	Positive	>=50	0.33	0.4		3.05	196	182	21
9	negative	no	37	yes	9	Male	50	BCLC-B	<5cm	Positive	I	<2	Negative	Positive	>=50	0.7	0.56	1.02	3.61	173	165	10	182.97
10	negative	no	13	yes	13	Male	71	BCLC-A	≥5cm	Negative	I	<2	Negative	Negative	>=50	0.51	0.23	0.79	2.92	176	183	7				Ang2	Relative expression	sd
11	negative	no	17	yes	7	Male	66	BCLC-A	<5cm	Negative	I	<2	Negative	Negative	>=50	0.55	0.13	1.1	2.53	329	219	17				C. sinensis (-) HCC	1	1.80493
12	negative	no	22	yes	10	Female	64	BCLC-A	<5cm	Negative	II	<2	Negative	Negative	>=50	0.57	0.15	0.83	2.42	183	200	12				C. sinensis (+) HCC	1.88174	1.42442
13	negative	no	10	yes	10	Male	62	BCLC-A	<5cm	Negative	I	<2	Negative	Negative	>=50	0.84	0.1	0.88	4.11	147	160	9
14	negative	no	18	yes	6	Female	58	BCLC-A	<5cm	Positive	II	≥2	Negative	Negative	>=50	0.25	0.06	0.92	2.64	139	165	11				PDGF	Relative expression	sd
15	negative	no	39	yes	8	Male	51	BCLC-A	<5cm	Positive	I	<2	Negative	Positive	>=50	0.47	0.1	0.92	3.11	197	202	7	33.1			C. sinensis (-) HCC	1	0.71661
16	negative	no	25	yes	12	Male	56	BCLC-C	≥5cm	Positive	I	<2	Positive	Positive	<50	0.3	0.04	0.45	2.24	184	196	21				C. sinensis (+) HCC	1.58982	1.67361
17	negative	no	22	yes	10	Male	35	BCLC-A	<5cm	Positive	II	<2	Negative	Negative	>=50	0.55	0.3	0.97	3.03	215	151	12
18	negative	no	26	yes	9	Male	57	BCLC-A	<5cm	Positive	II	<2	Negative	Negative	>=50	0.32	0.22	0.93	2.53	191	166	13
19	negative	no	10	yes	10	Male	52	BCLC-A	<5cm	Positive	II	≥2	Negative	Negative	>=50	0.58	0.71	0.9	3.26	203	123	26				VEGF	Relative expression	sd
20	negative	no	23	yes	9	Male	63	BCLC-A	≥5cm	Negative	II	<2	Negative	Positive	>=50	0.34	0.13	0.82	2.5	149	180	30				C. sinensis (-) HCC	1	0.522437
21	negative	no	29	yes	12	Male	49	BCLC-A	<5cm	Negative	II	<2	Negative	Negative	>=50	0.56	0.63	0.6	2.3	118	53	6				C. sinensis (+) HCC	1.13715	1.13884
22	negative	no	36	yes	20	Male	74	BCLC-B	≥5cm	Negative	I	≥2	Negative	Negative	>=50	0.34	0.08	0.95	2.3	102	202	18	84.48
23	negative	no	22	yes	11	Male	58	BCLC-A	≥5cm	Negative	II	<2	Negative	Negative	<50	0.48	0.54	1.35	4.21	230	189	10
24	negative	no	31	yes	11	Male	33	BCLC-A	<5cm	Negative	I	<2	Negative	Negative	<50	0.41	0.1	0.58	1.7	165	135	11
25	negative	no	33	yes	12	Male	43	BCLC-A	<5cm	Negative	I	<2	Negative	Negative	<50	0.35	0.24	0.96	2.5	177	207	10	258.09
26	negative	no	22	yes	15	Male	53	BCLC-A	<5cm	Positive	I	≥2	Negative	Negative	<50	0.62	0.08	0.64	2.94	109	182	13	70.42
27	negative	no	11	no	11	Male	50	BCLC-A	≥5cm	Negative	I	<2	Negative	Negative	>=50	0.41	0.04	0.8	2.26	105	155	8
28	negative	no	16	yes	11	Male	69	BCLC-B	<5cm	Negative	II	≥2	Negative	Negative	>=50	0.45	0.1	0.74	1.83	159	201	23
29	negative	no	20	yes	10	Male	50	BCLC-A	≥5cm	Negative	II	<2	Negative	Negative	>=50	0.46	0.29	1.18	4.21	234	200	3
30	negative	no	11	yes	3	Male	62	BCLC-A	<5cm	Negative	I	<2	Negative	Positive	>=50	0.37	0.21	0.78	3.32	257	156	11
31	negative	no	24	yes	7	Male	46	BCLC-A	<5cm	Positive	II	<2	Negative	Negative	>=50	0.59	0.32	0.9	2.64	140	168	2
32	negative	no	15	yes	10	Male	64	BCLC-A	≥5cm	Negative	I	<2	Negative	Positive	>=50	0.37	0.23	0.69	1.91	54	168	13
33	negative	no	22	yes	8	Male	38	BCLC-A	<5cm	Negative	I	<2	Negative	Negative	>=50	0.43	0.38	0.98	1.84	202	173	9
34	negative	yes	9	yes	4	Male	53	BCLC-C	<5cm	Positive	II	<2	Positive	Positive	<50	0.5	0.28	1.48	4.78	333	266	20
35	negative	no	17	no	17	Male	58	BCLC-A	≥5cm	Negative	I	<2	Negative	Positive	>=50	0.57	0.16	1.08	1.91	212	133	4.7
36	negative	no	14	yes	9	Male	59	BCLC-A	<5cm	Negative	II	<2	Negative	Negative	<50	0.42	0.18	0.65	2.52	142	184	6
37	negative	yes	1	yes	1	Male	48	BCLC-C	≥5cm	Negative	II	≥2	Positive	Positive	>=50	0.76	0.01	1.34	5.88	231	312	104
38	negative	yes	17	yes	10	Female	60	BCLC-A	≥5cm	Positive	II	<2	Negative	Positive	>=50	0.21	0.03	1.31	2.46	139	178	6
39	negative	yes	31	yes	10	Male	54	BCLC-C	≥5cm	Negative	II	<2	Positive	Negative	<50	0.57	0.18	0.91	4.3	301	209	8	155.54
40	negative	no	38	no	38	Female	43	BCLC-A	<5cm	Positive	I	<2	Negative	Negative	>=50	0.49	0.1	0.67	2.51	221	178	5	163.92
41	negative	no	13	yes	5	Male	33	BCLC-A	<5cm	Negative	II	<2	Negative	Negative	>=50	0.38	0.29	0.56	2.29	207	123	1
42	negative	no	36	no	36	Male	63	BCLC-A	≥5cm	Positive	I	<2	Negative	Negative	>=50	0.58	0.92	1.25	4.45	292	126	5	173.19
43	negative	no	24	yes	7	Male	54	BCLC-A	≥5cm	Negative	II	<2	Negative	Negative	>=50	0.36	0.07	0.64	2.18	163	127	8
44	negative	no	32	yes	18	Male	55	BCLC-A	<5cm	Negative	I	≥2	Negative	Positive	>=50	0.42	0.42	0.69	2.27	177	154	4
45	negative	no	44	yes	17	Male	63	BCLC-A	<5cm	Negative	I	<2	Negative	Negative	<50	0.38	0.1	0.91	2.87	197	297	5	101
46	negative	no	45	yes	8	Male	76	BCLC-B	<5cm	Positive	II	<2	Negative	Negative	<50	0.48	0.17	0.8	3.14	183	210	5
47	negative	no	21	yes	9	Male	69	BCLC-B	<5cm	Positive	II	≥2	Negative	Negative	<50	0.63	0.38	0.57	2.23	144	142	11
48	negative	no	17	yes	10	Male	67	BCLC-B	≥5cm	Negative	I	<2	Negative	Positive	>=50	0.39	0.11	1.08	3.89	176	214	15
49	negative	yes	13	yes	8	Male	30	BCLC-A	≥5cm	Negative	I	<2	Negative	Positive	>=50	0.43	0.15	1.21	5.47	347	211	46
50	negative	no	38	yes	11	Female	47	BCLC-B	≥5cm	Negative	II	<2	Negative	Negative	>=50	0.2	0.07	0.87	2.4	134	217	21	45.46
51	negative	no	46	yes	20	Male	62	BCLC-C	≥5cm	Negative	I	<2	Positive	Negative	<50	0.42	0.09	1.03	3.33	132	492	9	238.34
52	negative	no	30	yes	15	Male	39	BCLC-B	≥5cm	Negative	II	<2	Negative	Positive	>=50	0.51	0.17	0.83	2.21	188	185	9
53	negative	no	30	yes	18	Male	35	BCLC-B	≥5cm	Negative	I	<2	Negative	Negative	>=50	0.9	0.13	1.69	5.47	414	145	24	126.09
54	negative	no	37	yes	5	Female	42	BCLC-A	≥5cm	Negative	I	<2	Negative	Negative	>=50	0.34	0.09	0.93	3.03	193	200	3	262.65
55	negative	no	21	yes	4	Male	57	BCLC-C	≥5cm	Negative	II	<2	Positive	Positive	<50	0.51	0.43	1.22	4.32	252	195	13
56	negative	yes	8	yes	8	Male	31	BCLC-C	≥5cm	Positive	II	<2	Positive	Positive	>=50	0.37	0.08	1.21	2.6	196	217	7
57	negative	no	35	yes	14	Female	29	BCLC-A	≥5cm	Negative	II	<2	Negative	Positive	<50	0.44	0.49	0.89	2.83	175	184	4	143.76
58	negative	no	45	yes	9	Male	29	BCLC-A	≥5cm	Negative	II	<2	Negative	Negative	>=50	0.64	0.26	0.99	4.2	337	128	7	362.87
59	negative	yes	24	yes	3	Male	66	BCLC-A	≥5cm	Negative	I	<2	Negative	Positive	>=50	0.37	0.13	0.94	3.98	123	184	19
60	negative	yes	14	yes	9	Male	55	BCLC-A	≥5cm	Positive	II	<2	Negative	Positive	>=50	0.38	0.15	0.82	2.99	143	478	13
61	negative	no	39	no	39	Female	56	BCLC-A	<5cm	Negative	I	<2	Negative	Negative	<50	0.27	0.08	0.84	2.07	155	161	9	49.66
62	negative	no	14	yes	8	Male	51	BCLC-B	≥5cm	Negative	II	<2	Negative	Negative	<50	1.24	0.1	1.05	2.3	283	282	10
63	negative	yes	9	yes	4	Female	58	BCLC-B	≥5cm	Negative	II	<2	Negative	Negative	<50	0.35	0.1	1.1	4.45	201	199	9	202.05
64	negative	no	48	no	48	Male	50	BCLC-A	≥5cm	Negative	II	<2	Negative	Negative	>=50	0.54	0.1	0.8	3.79	215	253	2
65	negative	no	27	yes	22	Male	67	BCLC-A	≥5cm	Negative	I	<2	Negative	Negative	<50	0.39	0.3	0.77	2.47	263	200	6	150.33
66	negative	no	27	yes	12	Male	44	BCLC-B	≥5cm	Positive	I	<2	Negative	Negative	<50	0.31	0.27	0.89	2.96	185	268	14	119.11
67	negative	no	33	yes	17	Male	47	BCLC-A	<5cm	Negative	I	<2	Negative	Negative	>=50	0.18	0.18	0.9	3.11	110	175	7	109.01
68	negative	no	43	yes	16	Male	30	BCLC-B	≥5cm	Negative	I	<2	Negative	Positive	>=50	0.98	0.63	0.79	3.16	320	190	14
69	negative	yes	16	yes	10	Male	53	BCLC-B	≥5cm	Negative	II	≥2	Negative	Negative	>=50	0.59	0.08	1.01	3.63	169	170	13
70	negative	no	40	yes	13	Male	82	BCLC-B	≥5cm	Negative	I	≥2	Negative	Negative	<50	0.89	0.01	1.15	7.77	238	354	30	184.88
71	negative	no	10	yes	8	Male	44	BCLC-C	≥5cm	Positive	II	<2	Positive	Negative	<50	0.58	0.1	0.91	3.3	187	177	2
72	negative	yes	30	yes	13	Male	41	BCLC-C	≥5cm	Positive	I	<2	Positive	Negative	<50	0.55	0.14	0.98	3.33	238	373	25	166.75
73	negative	no	35	yes	10	Male	46	BCLC-B	≥5cm	Positive	I	<2	Negative	Negative	>=50	0.29	0.13	0.65	2.55	191	144		446.13
74	negative	no	24	yes	6	Male	46	BCLC-A	<5cm	Positive	I	<2	Negative	Negative	>=50	0.52	0.2	0.83	2.92	224	154	10
75	negative	no	29	yes	22	Male	64	BCLC-A	≥5cm	Positive	I	<2	Negative	Positive	>=50	0.67	0.02	0.73	2.96	206	260	9	66.48
76	negative	no	24	yes	8	Male	35	BCLC-A	≥5cm	Positive	II	<2	Negative	Positive	>=50	0.77	0.06	1.4	5.25	406	481	63
77	negative	no	38	yes	18	Male	46	BCLC-A	<5cm	Positive	I	≥2	Negative	Negative	<50	0.25	0.3		1.9	47	146	9
78	negative	no	33	yes	16	Female	52	BCLC-A	≥5cm	Negative	II	<2	Negative	Negative	>=50	0.34	0.09	0.92	2.46	184	198	2
79	negative	no	31	yes	8	Male	42	BCLC-A	<5cm	Positive	I	<2	Negative	Negative	>=50	0.33	0.09	0.84	2.27	234	197	2
80	negative	no	42	yes	15	Female	48	BCLC-A	<5cm	Negative	I	<2	Negative	Negative	<50	0.46	0.23	0.74	2.27	251	164	1	106.41
81	negative	no	23	yes	9	Male	40	BCLC-B	≥5cm	Positive	II	≥2	Negative	Negative	<50	0.42	0.35	0.71	2.03	164	139	7
82	negative	no	26	yes	7	Male	50	BCLC-C	≥5cm	Positive	II	<2	Positive	Negative	<50	0.6	0.07	0.72	3.8	267	296	12
83	negative	no	29	yes	12	Female	54	BCLC-B	≥5cm	Positive	II	<2	Negative	Positive	<50	0.46	0.13	0.74	3.2	350	230	9
84	negative	no	10	yes	6	Male	70	BCLC-B	≥5cm	Negative	II	≥2	Negative	Negative	<50	0.41	0.81	0.67	2.77	234	162	8
85	negative	yes	16	yes	4	Male	56	BCLC-B	≥5cm	Positive	II	<2	Negative	Negative	>=50	0.4	0.4	1.02	4.21	194	230	16
86	negative	no	29	yes	13	Female	54	BCLC-A	<5cm	Positive	II	<2	Negative	Negative	>=50	0.23	0.2	0.95	2.33	197	283	10
87	negative	no	27	yes	6	Male	49	BCLC-B	<5cm	Positive	I	≥2	Negative	Negative	>=50	0.31	0.03	0.78	1.85	80	204	14
88	negative	no	22	yes	7	Male	39	BCLC-B	≥5cm	Positive	II	<2	Negative	Positive	<50	0.53	0.7	0.99	3.6	268	286	13
89	negative	no	16	yes	2	Male	37	BCLC-B	≥5cm	Negative	II	≥2	Negative	Negative	>=50	0.2	0.09	0.94	3.39	136	193	15
90	negative	no	23	yes	7	Male	47	BCLC-C	≥5cm	Negative	II	<2	Positive	Positive	>=50	0.64	0.12	0.96	2.87	186	212	17
91	negative	no	23	yes	8	Female	66	BCLC-A	≥5cm	Negative	I	<2	Negative	Negative	<50	0.23	0.09	0.81	2.1	82	212	9
92	negative	yes	15	yes	10	Female	45	BCLC-A	<5cm	Positive	I	<2	Negative	Positive	<50	0.36	0.23	0.62	3.45	166	163	1	154.4
93	negative	yes	30	yes	7	Male	32	BCLC-A	≥5cm	Negative	II	<2	Negative	Positive	<50	0.5	0.16	1.39	4.55	277	289	6
94	negative	no	21	yes	6	Female	46	BCLC-A	<5cm	Positive	I	<2	Negative	Negative	>=50	0.25	0.08	0.8	2.21	165	213	12
95	negative	no	9	yes	14	Female	64	BCLC-A	<5cm	Positive	II	<2	Negative	Negative	<50	0.46	0.45	0.91	2.97	195	200	7
96	negative	no	46	yes	29	Male	55	BCLC-C	≥5cm	Positive	I	<2	Positive	Positive	>=50	0.31	0.18	0.76	2.13	140	256	28	122.41
97	negative	no	18	yes	13	Male	36	BCLC-A	<5cm	Positive	I	<2	Negative	Positive	>=50	0.45	0.08		1.87	131	186	17
98	negative	no	11	yes	2	Male	58	BCLC-B	<5cm	Negative	I	≥2	Negative	Negative	>=50	0.35	0.34	0.66	1.88	91	219	13
99	negative	no	39	yes	12	Female	48	BCLC-A	≥5cm	Positive	I	<2	Negative	Negative	>=50	0.28	0.13	0.71	2.21	158	217	4	19.45
100	negative	no	21	yes	10	Male	49	BCLC-C	≥5cm	Negative	II	<2	Positive	Positive	<50	0.59	0.27	1.09	3.63	234	581	28
101	negative	no	43	yes	30	Male	45	BCLC-A	≥5cm	Negative	I	<2	Negative	Negative	>=50	0.4	0.21	0.93	5.02	185	132	7	38.27
102	negative	yes	17	yes	8	Female	52	BCLC-A	≥5cm	Positive	II	<2	Negative	Positive	<50	0.44	0.09	0.81	2.19	138	198	6	14.09
103	negative	no	46	no	46	Male	46	BCLC-C	≥5cm	Positive	I	<2	Positive	Positive	<50	0.6	0.12	0.98	7.23	312	180	9
104	negative	no	39	yes	21	Male	36	BCLC-A	<5cm	Negative	II	<2	Negative	Negative	>=50	0.37	0.17	1.15	2.12	131	171	5	74.28
105	negative	no	15	yes	10	Male	72	BCLC-A	<5cm	Positive	I	≥2	Negative	Positive	>=50	0.24	0.04	0.39	1.72	123	207	62
106	negative	no	21	yes	10	Male	50	BCLC-A	<5cm	Positive	I	<2	Negative	Negative	>=50	0.64	0.23	0.81	4.3	210	143	7
107	negative	no	42	no	42	Female	60	BCLC-A	<5cm	Positive	I	<2	Negative	Negative	<50	0.27	0.05	0.8	3.81	121	181	2.2
108	negative	no	41	yes	16	Male	38	BCLC-A	≥5cm	Positive	II	<2	Negative	Positive	>=50	0.33	0.23	0.93	3.14	229	309	88	26.27
109	negative	no	18	yes	3	Female	57	BCLC-C	≥5cm	Positive	I	<2	Positive	Negative	<50	0.68	0.23	0.92	4.11	226	393	10
110	negative	no	21	yes	16	Male	45	BCLC-C	≥5cm	Positive	II	<2	Positive	Positive	>=50	0.45	0.23	0.26	3.05	218	181	2
111	negative	no	24	yes	8	Female	77	BCLC-A	<5cm	Positive	I	<2	Negative	Positive	>=50	0.49	0.33	0.77	2.45	115	213	5
112	negative	yes	17	yes	12	Male	56	BCLC-A	<5cm	Positive	I	<2	Negative	Positive	>=50	0.64	0.28	0.82	2.28	229	162	2
113	negative	yes	2	yes	2	Male	45	BCLC-C	≥5cm	Positive	II	<2	Positive	Positive	>=50	0.9	0.74	0.86	2.02	225	564	18
114	negative	no	27	yes	11	Male	52	BCLC-A	<5cm	Positive	I	<2	Negative	Negative	>=50	0.35	0.43	0.9	2.15	149	191	10
115	negative	no	21	yes	10	Male	61	BCLC-B	≥5cm	Negative	II	<2	Negative	Positive	>=50	0.45	0.3	0.83	2.24	191	173	5
116	negative	no	37	yes	19	Male	62	BCLC-A	<5cm	Positive	I	<2	Negative	Negative	<50	0.44	0.2	0.7	2.34	114	176	7	224.55
117	negative	no	28	yes	13	Male	35	BCLC-C	≥5cm	Positive	II	<2	Positive	Negative	>=50	1.03	0.41	1.01	3.21	305	426	8	270.82
118	negative	no	24	yes	8	Male	64	BCLC-A	≥5cm	Negative	I	<2	Negative	Positive	>=50	0.3	0.08	0.75	2.03	126	160	2	21.12
119	negative	no	24	yes	4	Male	48	BCLC-A	≥5cm	Positive	II	<2	Negative	Positive	>=50	0.37	0.26	0.8	1.41	146	195	5
120	negative	no	21	yes	16	Male	57	BCLC-A	≥5cm	Negative	I	<2	Negative	Positive	<50	0.44	0.37	1.08	3.23	150	177	9
121	negative	no	25	yes	12	Male	41	BCLC-B	≥5cm	Negative	I	≥2	Negative	Positive	>=50	0.48	0.29	0.6	2.8	225	170	11
122	negative	no	27	yes	12	Male	65	BCLC-A	<5cm	Negative	I	<2	Negative	Positive	<50	0.32	0.33	0.71	2.47	136	188	8	14.75
123	negative	no	25	yes	6	Male	35	BCLC-A	<5cm	Positive	I	<2	Negative	Negative	<50	0.36	0.13	0.82	1.92	199	128	9
124	negative	no	26	yes	9	Male	48	BCLC-C	≥5cm	Positive	I	<2	Positive	Negative	<50	0.57	0.17	1	3.33	141	185	16
125	negative	no	37	yes	12	Male	33	BCLC-B	≥5cm	Positive	I	≥2	Negative	Positive	<50	0.52	0.12	0.79	2.7	153	211	11	44
126	negative	no	30	yes	13	Female	73	BCLC-B	<5cm	Positive	I	≥2	Negative	Negative	>=50	0.33	0.23	0.62	2.36	86	189	9
127	negative	no	40	yes	18	Male	43	BCLC-A	<5cm	Positive	II	≥2	Negative	Negative	>=50	0.39	0.22	0.65	2.32	115	203	12
128	negative	no	44	yes	5	Male	30	BCLC-B	<5cm	Negative	II	<2	Negative	Positive	>=50	0.65	0.25	1.09	3.12	218	205	10	367.1
129	negative	no	22	yes	8	Male	33	BCLC-A	<5cm	Positive	I	<2	Negative	Negative	>=50	0.45	0.38	0.96	2.13	174	151	6
130	negative	no	28	yes	9	Male	49	BCLC-A	≥5cm	Positive	II	<2	Negative	Positive	<50	0.57	0.19	0.76	3.8	387	283	87
131	negative	no	24	yes	7	Male	67	BCLC-B	<5cm	Negative	I	≥2	Negative	Negative	>=50	0.44	0.21	0.86	3.66	225	136	8
132	negative	no	45	yes	8	Male	61	BCLC-A	<5cm	Positive	I	<2	Negative	Negative	<50	0.63	0.21	0.57	3.2	153	150	10
133	negative	no	12	yes	7	Male	54	BCLC-C	≥5cm	Positive	I	<2	Positive	Positive	<50	0.7	0.11	0.81	3.08	228	156	5
134	negative	no	32	yes	12	Male	50	BCLC-A	<5cm	Negative	II	<2	Negative	Negative	>=50	0.64	0.12	0.51	2.53	160	186	8
135	negative	no	28	yes	16	Male	30	BCLC-A	≥5cm	Negative	I	<2	Negative	Positive	<50	0.4	0.25	0.87	2.65	213	199	6	250.33
136	negative	no	42	yes	6	Male	48	BCLC-A	≥5cm	Negative	I	<2	Negative	Positive	<50	0.54	0.26	0.86	2.72	160	246	8
137	negative	no	31	yes	19	Male	48	BCLC-B	<5cm	Positive	I	≥2	Negative	Negative	>=50	0.51	0.07	0.84	2.44	160	215	9
138	negative	no	26	yes	13	Female	65	BCLC-A	<5cm	Positive	I	<2	Negative	Negative	>=50	0.38	0.14	0.68	2.36	177	201	8
139	negative	yes	14	yes	8	Female	74	BCLC-A	<5cm	Negative	II	<2	Negative	Positive	>=50	0.18	0.2		2.75	125	221	10
140	negative	no	27	yes	11	Male	54	BCLC-B	≥5cm	Positive	I	≥2	Negative	Negative	>=50	0.48	0.72	1.14	2.9	208	161	15
141	negative	no	12	yes	7	Male	68	BCLC-B	<5cm	Negative	I	≥2	Negative	Positive	>=50	0.47	0.24	0.86	2.97	139	148	5
142	negative	no	44	yes	12	Male	47	BCLC-A	≥5cm	Negative	II	<2	Negative	Positive	>=50	0.9	0.4	0.95	3.62	333	541	28	11.44
143	negative	no	21	yes	7	Male	47	BCLC-A	<5cm	Negative	II	<2	Negative	Negative	>=50	0.49	0.56	0.78	2.56	214	142	6
144	negative	no	37	yes	5	Male	56	BCLC-A	≥5cm	Negative	I	<2	Negative	Positive	>=50	0.44	0.58	1.08	3.22	196	186	1	199.7
145	negative	no	39	yes	13	Male	60	BCLC-B	≥5cm	Positive	I	≥2	Negative	Negative	<50	0.4	0.66	0.84	2.47	117	204	10	129.12
146	negative	no	23	no	23	Male	47	BCLC-B	≥5cm	Positive	II	≥2	Negative	Negative	>=50	0.52	0.21	1.31	5.25	155	149	10
147	negative	no	22	no	22	Male	59	BCLC-A	<5cm	Positive	II	<2	Negative	Negative	>=50	0.83	0.28	1.35	4.77	282	159	10
148	negative	no	23	yes	11	Male	48	BCLC-B	<5cm	Positive	II	<2	Negative	Negative	>=50	0.63	0.55	0.7	2.46	215	162	4
149	negative	yes	27	yes	17	Male	46	BCLC-C	≥5cm	Positive	II	≥2	Positive	Positive	<50	0.63	0.21	0.83	2.21	122	730	14	41.06
150	negative	no	34	yes	14	Male	69	BCLC-B	<5cm	Positive	I	<2	Negative	Negative	<50	0.28	0.16	0.63	2.4	163	128	7	96.01
151	negative	no	21	yes	5	Female	41	BCLC-A	<5cm	Positive	I	<2	Negative	Negative	>=50	0.37	0.04	0.64	2.35	134	145	9
152	negative	no	28	yes	5	Male	61	BCLC-B	≥5cm	Negative	II	≥2	Negative	Negative	>=50	0.62	0.05	0.61	3.13	139	363	11
153	negative	no	37	yes	21	Male	32	BCLC-C	≥5cm	Positive	I	<2	Positive	Negative	>=50	1.26	0.02	0.97	8.23	328	219	22	413.71
154	negative	yes	45	yes	40	Male	47	BCLC-A	≥5cm	Negative	II	<2	Negative	Positive	<50	0.38	0.18	1.23	3.8	315.75	183	31
155	negative	no	95	no	95	Male	51	BCLC-B	≥5cm	Positive	II	<2	Negative	Negative	<50	0.56	0.1	0.97	3.19	260	295	12.8
156	negative	yes	17	yes	12	Male	55	BCLC-B	≥5cm	Positive	I	≥2	Negative	Positive	>=50	0.36	0.1	1.27	3.33	239	278	9
157	negative	yes	9	yes	4	Male	61	BCLC-C	<5cm	Positive	II	≥2	Positive	Negative	>=50	0.5	0.25	1.05	2.94	186	177	18
158	negative	yes	34	yes	29	Male	52	BCLC-B	≥5cm	Positive	II	≥2	Negative	Negative	>=50	0.8	0.24	0.98	3.15	117	194	25
159	negative	yes	9	yes	4	Male	43	BCLC-C	≥5cm	Positive	II	<2	Positive	Positive	<50	0.36	0.6	1.1	3.04	168	190	4
160	negative	no	107	no	107	Male	61	BCLC-C	≥5cm	Negative	II	≥2	Positive	Positive	<50	0.4	0.15	1.24	3.8	377.74	239	4.1
161	negative	yes	18	yes	13	Male	65	BCLC-B	≥5cm	Negative	II	≥2	Negative	Positive	<50	0.66	0.09	0.95	3.85	164	142	11
162	negative	yes	21	yes	6	Male	50	BCLC-A	≥5cm	Negative	II	<2	Negative	Negative	>=50	0.9	0.17	1.4	4.74	242	165	5
163	negative	no	82	no	82	Male	33	BCLC-A	≥5cm	Negative	II	<2	Negative	Negative	<50	0.55	0.1		1.69	203	124	11
164	negative	no	49	yes	36	Female	51	BCLC-A	<5cm	Positive	I	<2	Negative	Negative	>=50	0.33	0.34	0.83	2.6	105	174	8
165	negative	yes	24	yes	14	Male	53	BCLC-C	≥5cm	Negative	II	<2	Positive	Positive	<50	0.32	0.3		2.01	165	251	8
166	negative	yes	12	yes	7	Male	41	BCLC-C	≥5cm	Positive	II	<2	Positive	Positive	<50	1.02	0.06	1	2.94	301	252	15
167	negative	yes	8	yes	8	Male	41	BCLC-C	≥5cm	Positive	II	<2	Positive	Negative	<50	0.48	0.35	0.97	2.26	214	204	23
168	negative	yes	15	yes	10	Male	46	BCLC-C	≥5cm	Negative	II	<2	Positive	Positive	>=50	0.71	0.17	1.09	3.97	435	245	13
169	negative	yes	7	yes	7	Male	56	BCLC-B	<5cm	Positive	II	≥2	Negative	Negative	>=50	0.97	0.12	1.14	3.76	222	177	14
170	negative	yes	7	yes	7	Male	49	BCLC-A	≥5cm	Negative	I	<2	Negative	Positive	>=50	0.45	0.27	1.39	4.25	155	242	10
171	negative	no	59	yes	8	Male	48	BCLC-A	<5cm	Positive	II	<2	Negative	Negative	>=50	0.61	0.25	0.9	3.33	240	134	6
172	negative	no	52	yes	39	Male	40	BCLC-B	<5cm	Positive	I	≥2	Negative	Negative	>=50	0.6	0.42	1.23	3.1	264	173	9	49.41
173	negative	no	55	yes	50	Male	64	BCLC-A	<5cm	Negative	I	<2	Negative	Negative	>=50	0.38	0.38	0.82	1.63	76	132	3
174	negative	no	48	yes	6	Male	32	BCLC-A	≥5cm	Positive	II	<2	Negative	Positive	>=50	0.54	0.3	0.79	2.13	159	344	18
175	negative	yes	41	yes	36	Male	47	BCLC-B	≥5cm	Negative	II	≥2	Negative	Positive	<50	0.42	1.81		2.2	240.61	184	8
176	negative	yes	74	yes	69	Male	81	BCLC-A	≥5cm	Negative	I	≥2	Negative	Negative	<50	0.58	0.24	1.5	3.53	365	315	65
177	negative	no	46	yes	41	Male	58	BCLC-A	≥5cm	Positive	I	<2	Negative	Negative	>=50	0.32	0.11	0.79	2.22	121	161	7
178	negative	yes	8	yes	8	Male	40	BCLC-C	≥5cm	Positive	II	<2	Positive	Positive	<50	0.97	0.51	1.2	5.53	286	299	8
179	negative	no	54	yes	36	Male	39	BCLC-A	≥5cm	Positive	II	<2	Negative	Negative	>=50	0.32	0.07	0.71	3.33	173	155	3
180	negative	no	57	yes	10	Male	53	BCLC-B	<5cm	Negative	I	<2	Negative	Negative	>=50	0.44	0.14	0.77	2.19	195	129	5
181	negative	no	99	no	99	Male	57	BCLC-A	≥5cm	Negative	I	<2	Negative	Positive	<50	0.32	0.49		2.36	165.3	193	5.6
182	negative	yes	9	yes	9	Male	51	BCLC-C	≥5cm	Positive	II	<2	Positive	Positive	<50	0.77	0.14	1.07	8.39	357	330	26
183	negative	yes	32	yes	7	Male	53	BCLC-B	≥5cm	Positive	I	<2	Negative	Negative	<50	0.4	0.22	0.69	1.86	125	213	4
184	negative	no	78	no	78	Male	51	BCLC-B	≥5cm	Positive	I	<2	Negative	Positive	<50	0.68	0.28	1.07	3.1	249	317	16
185	negative	yes	14	yes	12	Male	63	BCLC-B	≥5cm	Positive	II	≥2	Negative	Positive	>=50	0.3	0.07	0.71	2.44	90	154	7
186	negative	no	109	yes	29	Male	48	BCLC-A	≥5cm	Positive	I	<2	Negative	Positive	<50	0.72	0.27	1.34	4.3	506.43	423	11.6
187	negative	no	77	yes	59	Male	48	BCLC-A	<5cm	Negative	II	<2	Negative	Negative	<50	0.31	0.35	0.77	2.19	143	205	9
188	negative	yes	57	yes	52	Male	50	BCLC-A	<5cm	Positive	II	<2	Negative	Positive	>=50	0.49	0.15		2.72	196	145	7
189	negative	yes	15	yes	10	Male	44	BCLC-C	≥5cm	Positive	II	<2	Positive	Positive	<50	0.57	0.24	0.73	2.44	99	191	5
190	negative	no	89	yes	11	Male	38	BCLC-A	<5cm	Positive	I	<2	Negative	Negative	<50	0.69	0.26		2.33	202	163	4	245.43
191	negative	yes	30	yes	30	Male	57	BCLC-B	≥5cm	Negative	I	<2	Negative	Positive	>=50	0.35	0.12	1.22	2.92	241.92	181	8
192	negative	no	114	yes	60	Male	59	BCLC-A	<5cm	Positive	II	<2	Negative	Positive	<50	0.39	0.11		2.17	177.53	240	4.2	54.77
193	negative	yes	4	yes	4	Male	52	BCLC-A	<5cm	Negative	II	<2	Negative	Positive	<50	0.35	0.29	0.8	2.44	69	165	9
194	negative	yes	44	yes	39	Male	66	BCLC-A	<5cm	Negative	I	<2	Negative	Negative	<50	0.65	0.1	0.7	2.94	231	198	7
195	negative	no	47	yes	42	Male	67	BCLC-A	<5cm	Negative	II	<2	Negative	Negative	>=50	0.64	0.86	1.14	2.89	267	177	8
196	negative	yes	21	yes	16	Male	43	BCLC-A	≥5cm	Negative	I	<2	Negative	Positive	>=50	0.83	0.08	1.31	4.4	286	311	27
197	negative	yes	67	yes	67	Male	43	BCLC-A	<5cm	Positive	II	<2	Negative	Negative	<50	0.23	0.13	1.06	3.27	171	182	5	124.53
198	negative	no	50	yes	31	Male	64	BCLC-A	≥5cm	Positive	I	≥2	Negative	Negative	<50	0.37	0.05	1.04	3.71	82	273	15
199	negative	yes	25	yes	15	Male	33	BCLC-A	<5cm	Negative	II	<2	Negative	Positive	>=50	0.47	0.22	0.65	1.73	159	152	5
200	negative	no	104	yes	15	Male	53	BCLC-A	≥5cm	Positive	I	<2	Negative	Positive	>=50	0.3	0.08	0.99	2.13	118.06	172	2.8
201	negative	no	47	yes	34	Male	34	BCLC-A	≥5cm	Negative	II	<2	Negative	Positive	<50	0.57	0.32	1.04	3.15	348	292	18
202	negative	yes	12	yes	7	Male	36	BCLC-B	≥5cm	Positive	I	≥2	Negative	Negative	>=50	0.49	0.13	0.69	2.76	225	290	14
203	negative	yes	24	yes	19	Male	40	BCLC-C	≥5cm	Positive	II	<2	Positive	Positive	>=50	0.85	0.28	0.97	2.16	278	144	8
204	negative	no	72	yes	52	Male	41	BCLC-B	≥5cm	Positive	I	≥2	Negative	Positive	>=50	0.75	0.27	0.82	2.89	257	157	15
205	negative	yes	17	yes	12	Male	34	BCLC-B	<5cm	Negative	I	≥2	Negative	Negative	>=50	0.49	0.12	0.88	1.81	248	178	11
206	negative	yes	36	yes	31	Male	66	BCLC-C	≥5cm	Negative	II	<2	Positive	Negative	>=50	1.04	0.03	1.32	7.68	313	139	25
207	negative	yes	5	yes	5	Male	45	BCLC-C	≥5cm	Negative	II	<2	Positive	Positive	<50	0.51	0.14	1.06	4.25	321	786	34
208	negative	yes	7	yes	7	Male	50	BCLC-C	≥5cm	Positive	II	≥2	Positive	Positive	<50	0.34	0.32	1.2	3.6	191	255	15
209	negative	yes	36	yes	31	Male	54	BCLC-A	<5cm	Negative	II	<2	Negative	Negative	<50	0.74	0.38	1.4	4.74	253	156	12
210	negative	yes	6	yes	6	Female	41	BCLC-A	≥5cm	Negative	II	<2	Negative	Positive	<50	0.28	0.09	0.9	2.6	203	195	6
211	negative	yes	6	yes	6	Male	43	BCLC-C	≥5cm	Negative	II	<2	Positive	Positive	<50	0.47	0.32		4.92	261	364	9
212	negative	no	97	yes	28	Male	39	BCLC-A	≥5cm	Negative	I	<2	Negative	Negative	>=50	0.47	0.14	0.85	1.81	147	123	2
213	negative	no	92	no	92	Male	30	BCLC-B	<5cm	Negative	II	≥2	Negative	Positive	<50	0.58	0.32	1.2	3.21	267	137	5
214	negative	yes	3	yes	3	Male	32	BCLC-A	≥5cm	Negative	I	<2	Negative	Positive	<50	0.53	0.2		2.6	388.43	436	37
215	negative	yes	23	yes	12	Male	49	BCLC-C	≥5cm	Positive	II	<2	Positive	Positive	>=50	0.77	0.19	1.05	6.48	306	159	9
216	negative	no	51	yes	30	Male	64	BCLC-A	<5cm	Positive	II	≥2	Negative	Negative	>=50	0.86	0.08	0.98	4.45	133	259	4
217	negative	no	70	yes	61	Male	70	BCLC-C	≥5cm	Positive	II	<2	Positive	Positive	>=50	0.56	0.22	1.22	3.4	265	337	18
218	negative	no	78	yes	61	Male	64	BCLC-A	≥5cm	Negative	II	<2	Negative	Negative	>=50	0.29	0.13	0.44	1.77	100	225	2
219	negative	no	92	yes	20	Male	49	BCLC-A	<5cm	Negative	I	<2	Negative	Positive	<50	0.59	0.19	0.87	2.04	180	154	10
220	negative	no	72	yes	56	Male	52	BCLC-A	<5cm	Positive	I	<2	Negative	Negative	>=50	0.35	0.13	0.46	1.88	157	142	12
221	negative	no	53	yes	17	Male	43	BCLC-A	≥5cm	Positive	I	<2	Negative	Positive	<50	0.68	0.32	0.79	2.68	171	169	10
222	negative	no	50	no	50	Female	67	BCLC-A	<5cm	Positive	II	<2	Negative	Negative	<50	0.38	0.69	1.04	4.72	230	251	3
223	negative	no	52	yes	47	Male	41	BCLC-A	<5cm	Negative	I	<2	Negative	Negative	>=50	0.26	0.1	0.58	1.63	72	135	9
224	negative	no	49	yes	33	Male	52	BCLC-A	<5cm	Negative	I	<2	Negative	Negative	>=50	0.38	0.12	0.79	3.14	197	146	4
225	negative	no	57	yes	10	Male	64	BCLC-A	≥5cm	Negative	I	<2	Negative	Negative	<50	0.67	0.39	1.28	3.84	224	172	11
226	negative	no	75	no	75	Male	37	BCLC-A	≥5cm	Negative	I	<2	Negative	Negative	<50	0.69	0.25	0.57	2.64	243	170	11	72.32
227	negative	yes	3	yes	3	Male	37	BCLC-C	≥5cm	Negative	II	<2	Positive	Positive	<50	0.69	0.06		3.81	275.98	302	128.7
228	negative	yes	46	yes	41	Male	32	BCLC-C	≥5cm	Negative	I	<2	Positive	Positive	<50	0.72	0.2	1.4	2.29	301.35	212	11.7
229	negative	yes	11	yes	6	Male	53	BCLC-A	<5cm	Negative	II	<2	Negative	Positive	<50	0.5	0.19	1.03	2.36	103	163	6
230	negative	yes	7	yes	7	Male	66	BCLC-B	≥5cm	Negative	II	<2	Negative	Positive	>=50	0.18	0.05	1.04	1.65	109.49	163	9
231	negative	yes	46	yes	41	Male	23	BCLC-A	≥5cm	Negative	I	<2	Negative	Positive	>=50	0.81	0.33	1.29	2.89	368	238	22
232	negative	no	46	yes	34	Male	36	BCLC-C	≥5cm	Negative	I	≥2	Positive	Positive	>=50	0.43	0.1	0.74	2.16	251	176	8	563.41
233	negative	no	95	no	95	Male	44	BCLC-B	≥5cm	Negative	I	≥2	Negative	Negative	<50	0.19	0.24	0.9	2.72	291	207	5
234	negative	yes	5	yes	5	Male	49	BCLC-C	≥5cm	Positive	I	<2	Positive	Positive	>=50	0.57	0.23	1.02	2.76	138	202	8
235	negative	yes	29	yes	14	Male	51	BCLC-A	≥5cm	Positive	I	<2	Negative	Negative	<50	0.66	0.4	0.93	2.61	216	111	5.9
236	negative	no	76	no	76	Male	48	BCLC-A	≥5cm	Negative	I	<2	Negative	Negative	>=50	0.45	0.1	0.97	2.26	196	174	21
237	negative	no	85	yes	66	Male	40	BCLC-C	≥5cm	Negative	I	≥2	Positive	Positive	<50	0.59	0.09	1.2	3.76	290	151	19
238	negative	no	97	no	97	Male	64	BCLC-C	≥5cm	Negative	II	<2	Positive	Positive	<50	0.67	0.31	1.31	4.35	267.01	164	4.3
239	negative	yes	78	yes	59	Male	25	BCLC-C	≥5cm	Negative	I	<2	Positive	Positive	>=50	0.97	0.01	1	5.98	173	510	29
240	negative	no	55	yes	13	Male	48	BCLC-A	<5cm	Positive	II	<2	Negative	Negative	<50	0.58	0.17	0.85	2.89	172	161	10
241	negative	yes	55	yes	50	Male	51	BCLC-B	≥5cm	Positive	I	≥2	Negative	Negative	>=50	0.37	0.22	1.27	3.7	226	216	3	118.08
242	negative	no	106	yes	24	Male	44	BCLC-A	≥5cm	Positive	I	<2	Negative	Negative	<50	0.35	0.16	0.83	1.75	118.11	251	7.6
243	negative	yes	8	yes	3	Male	60	BCLC-A	<5cm	Positive	II	<2	Negative	Negative	>=50	0.62	0.29		2.16	128	197	1
244	negative	yes	3	yes	3	Male	38	BCLC-C	≥5cm	Positive	I	<2	Positive	Negative	>=50	0.57	0.07	0.88	4.11	236	295	24
245	negative	yes	3	yes	1	Male	33	BCLC-C	≥5cm	Negative	I	<2	Positive	Positive	>=50	0.35	0.27	0.67	1.58	190	140	13
246	negative	yes	16	yes	4	Male	42	BCLC-C	<5cm	Positive	II	≥2	Positive	Positive	<50	0.74	0.9	0.94	2.99	283	198	4
247	negative	no	55	yes	3	Male	51	BCLC-C	≥5cm	Negative	I	<2	Positive	Positive	<50	0.4	0.43	1.03	2.72	254	187	11
248	negative	no	96	yes	4	Male	45	BCLC-B	≥5cm	Negative	I	<2	Negative	Positive	<50	0.35	0.13	0.67	2.51	269	128	6
249	negative	no	89	no	89	Male	72	BCLC-A	≥5cm	Negative	I	<2	Negative	Positive	<50	0.37	1	1	3.4	215	169	4
250	negative	yes	18	yes	13	Male	64	BCLC-C	<5cm	Positive	I	≥2	Positive	Positive	<50	0.55	0.16	0.95	2.4	237	110	7
251	negative	no	80	yes	62	Male	66	BCLC-A	<5cm	Positive	II	<2	Negative	Negative	>=50	0.42	0.15	0.82	2.48	231	221	8
252	negative	yes	5	yes	5	Male	36	BCLC-C	≥5cm	Negative	II	≥2	Positive	Positive	<50	0.5	0.14		3.04	247	285	6
253	negative	yes	19	yes	14	Male	64	BCLC-B	≥5cm	Positive	I	<2	Negative	Positive	<50	0.45	0.29		2.81	177.41	179
254	negative	no	96	no	96	Male	51	BCLC-C	≥5cm	Positive	II	<2	Positive	Positive	<50	0.76	0.25	1.3	5.53	198	252	11
255	negative	yes	15	yes	10	Male	51	BCLC-B	≥5cm	Positive	I	<2	Negative	Positive	<50	0.66	0.12	1.17	3.27	255.37	269	17.9
256	negative	yes	5	yes	4	Male	32	BCLC-C	≥5cm	Negative	II	<2	Positive	Positive	>=50	1.08	0.14	1.03	4.57	200	334	15
257	negative	no	48	yes	22	Male	63	BCLC-A	<5cm	Positive	I	≥2	Negative	Negative	<50	0.52	0.07	0.8	2.97	220	219	6	53.48
258	negative	no	108	yes	14	Male	38	BCLC-A	≥5cm	Negative	I	<2	Negative	Negative	>=50	0.47	0.45		2.81	224.44	200	10.3
259	negative	yes	6	yes	4	Male	32	BCLC-A	≥5cm	Negative	II	<2	Negative	Positive	<50	0.93	0.16	0.94	3.03	275.37	207	2.9
260	negative	no	56	yes	41	Male	39	BCLC-B	≥5cm	Positive	I	<2	Negative	Negative	>=50	0.55	0.29	1.11	3.76	281	577	6	57.49
261	negative	yes	23	yes	18	Male	38	BCLC-A	≥5cm	Positive	II	<2	Negative	Positive	<50	0.56	0.27	0.75	2.47	334	158	9
262	negative	yes	18	yes	13	Male	44	BCLC-A	≥5cm	Positive	II	≥2	Negative	Negative	>=50	0.93	0.54	1.77	8.37	437	226	8
263	negative	no	75	yes	60	Male	37	BCLC-A	≥5cm	Positive	I	<2	Negative	Positive	>=50	0.4	0.25	0.67	2.19	160	133	8
264	negative	no	96	no	96	Male	49	BCLC-A	<5cm	Negative	I	<2	Negative	Negative	<50	0.33	4.17	0.68	1.41	142	231	3
265	negative	yes	4	yes	4	Male	60	BCLC-C	<5cm	Negative	I	≥2	Positive	Positive	<50	0.48	0.66		3.45	243.39	465	58.8
266	negative	no	78	no	78	Male	35	BCLC-B	≥5cm	Positive	I	≥2	Negative	Negative	<50	0.4	0.72	0.79	2.57	192	126	2
267	negative	yes	6	yes	5	Male	51	BCLC-A	≥5cm	Positive	II	<2	Negative	Positive	>=50	0.8	0.1	0.68	3.33	206	266	249
268	negative	yes	6	yes	6	Male	34	BCLC-A	≥5cm	Negative	II	≥2	Negative	Negative	>=50	0.49	0.25		3.1	227	353	12
269	negative	yes	19	yes	14	Male	49	BCLC-C	<5cm	Negative	II	<2	Positive	Positive	<50	0.59	0.25	1.04	3.29	392.68	246	2.7
270	negative	yes	14	yes	9	Male	37	BCLC-A	≥5cm	Positive	II	<2	Negative	Positive	<50	1.33	0.03	1.36	7.23	241	273	13
271	negative	yes	64	yes	58	Male	51	BCLC-A	≥5cm	Positive	I	<2	Negative	Positive	>=50	0.68	0.64	0.79	3.1	325	287	15
272	negative	no	63	yes	20	Male	50	BCLC-A	<5cm	Positive	I	<2	Negative	Negative	>=50	0.32	0.17	0.52	2.56	141	252	5	42.28
273	negative	no	104	yes	75	Male	51	BCLC-B	<5cm	Positive	II	≥2	Negative	Positive	<50	0.38	0.36	1.13	1.75	160.95	209	3	86.31
274	negative	no	48	no	48	Male	40	BCLC-A	<5cm	Positive	II	<2	Negative	Negative	>=50	0.43	0.19	0.75	2.63	136	170	1
275	negative	yes	2	yes	2	Male	53	BCLC-B	≥5cm	Negative	II	<2	Negative	Negative	>=50	1.02	0.2	0.93	4.25	339	416	13
276	negative	yes	3	yes	2	Female	50	BCLC-C	≥5cm	Negative	II	≥2	Positive	Positive	<50	0.8	0.24	1	4.4	239	279	10
277	negative	no	73	no	73	Male	48	BCLC-A	<5cm	Positive	II	<2	Negative	Negative	>=50	0.73	0.28	0.42	2.8	295	194	7
278	negative	no	88	no	88	Male	49	BCLC-A	<5cm	Negative	II	<2	Negative	Positive	<50	0.61	0.04	0.99	2.85	217	181	5	25.29
279	negative	yes	2	yes	2	Female	38	BCLC-C	≥5cm	Positive	II	≥2	Positive	Negative	>=50	0.35	0.12	0.97	3.68	151	213	7
280	negative	yes	24	yes	19	Male	61	BCLC-A	≥5cm	Positive	I	<2	Negative	Positive	<50	0.6	0.18	0.91	2.85	207	208	10
281	negative	yes	24	yes	15	Female	66	BCLC-C	≥5cm	Negative	II	<2	Positive	Negative	<50	0.29	0.2		3.27	206	227	4
282	negative	yes	27	yes	22	Male	45	BCLC-C	≥5cm	Negative	II	<2	Positive	Positive	<50	0.58	0.11	1.23	3.27	229.2	544	10
283	negative	no	63	yes	7	Male	59	BCLC-A	<5cm	Positive	II	<2	Negative	Negative	>=50	0.48	0.54	1.15	2.13	138	185	8	277.37
284	negative	yes	15	yes	10	Male	58	BCLC-C	<5cm	Positive	II	<2	Positive	Negative	<50	0.48	0.09	1.2	4.57	263	189	14
285	negative	yes	3	yes	3	Male	40	BCLC-C	≥5cm	Negative	II	<2	Positive	Positive	<50	0.29	0.19	0.89	2.8	56	394	7
286	negative	yes	32	yes	7	Male	60	BCLC-A	≥5cm	Positive	I	<2	Negative	Positive	<50	0.99	0.13		4.74	301	204	13
287	negative	yes	5	yes	4	Male	48	BCLC-C	≥5cm	Negative	I	<2	Positive	Positive	<50	0.76	0.05		3.45	215.82	152	29
288	negative	no	49	yes	20	Male	48	BCLC-A	≥5cm	Negative	II	<2	Negative	Negative	>=50	0.58	0.16	0.91	3.55	142	175	5
289	negative	yes	13	yes	8	Male	59	BCLC-B	≥5cm	Positive	II	<2	Negative	Negative	<50	0.74	0.53	0.7	2.89	230	157	5
290	negative	no	79	yes	63	Male	35	BCLC-A	<5cm	Positive	II	<2	Negative	Positive	>=50	0.85	0.2	1.14	2.52	281	198	10
291	negative	yes	18	yes	13	Male	62	BCLC-A	≥5cm	Positive	II	<2	Negative	Negative	>=50	0.42	0.19	1.24	3.53	268	252	17
292	negative	yes	5	yes	4	Male	38	BCLC-C	≥5cm	Negative	II	≥2	Positive	Positive	<50	0.69	0.29	3.19	3.76	203	322	12
293	negative	no	71	yes	52	Male	44	BCLC-A	≥5cm	Positive	II	<2	Negative	Positive	<50	0.44	0.11	0.93	3.4	215	259	7
294	negative	yes	36	yes	31	Male	51	BCLC-A	<5cm	Positive	II	<2	Negative	Positive	>=50	0.15	0.11	0.6	2.01	74	217	14
295	negative	no	58	yes	14	Male	41	BCLC-A	≥5cm	Negative	I	<2	Negative	Negative	<50	0.79	0.27	0.81	2.01	162	184	11
296	negative	no	83	yes	18	Male	59	BCLC-C	≥5cm	Positive	II	≥2	Positive	Positive	<50	0.6	0.34	0.9	1.88	183	137	7
297	negative	no	77	yes	61	Male	59	BCLC-B	<5cm	Positive	II	≥2	Negative	Negative	>=50	0.71	0.04	0.71	3.76	141	223	9
298	negative	yes	30	yes	30	Male	55	BCLC-A	<5cm	Negative	I	<2	Negative	Negative	>=50	0.23	0.05		1.55	55.93	144	4.3
299	negative	yes	10	yes	5	Male	42	BCLC-C	≥5cm	Negative	II	<2	Positive	Positive	>=50	1.56	0.28		7.05	321	354	12
300	negative	yes	36	yes	5	Male	43	BCLC-C	≥5cm	Negative	II	≥2	Positive	Positive	<50	0.45	0.21	0.74	2.56	171	183	4
301	negative	yes	59	yes	54	Male	59	BCLC-C	<5cm	Negative	II	<2	Positive	Positive	<50	0.49	0.23	1.03	2.6	191.14	188	8.3
302	negative	no	49	yes	11	Male	51	BCLC-A	≥5cm	Positive	I	<2	Negative	Positive	<50	0.79	0.15	0.94	4.45	272	237	23
303	negative	yes	24	yes	9	Male	51	BCLC-B	<5cm	Positive	II	<2	Negative	Negative	>=50	0.4	0.2	1	2.72	123	176	10
304	negative	yes	21	yes	16	Male	34	BCLC-C	<5cm	Negative	II	<2	Positive	Positive	<50	0.45	0.18		3.68	207	228	8
305	negative	yes	27	yes	22	Male	32	BCLC-A	<5cm	Positive	II	≥2	Negative	Positive	<50	0.37	0.09	1.1	2.6	248	192	9
306	negative	yes	34	yes	29	Male	53	BCLC-C	<5cm	Positive	I	<2	Positive	Positive	<50	0.34	0.47	1.04	3.4	345	279	25
307	negative	yes	4	yes	4	Male	38	BCLC-B	≥5cm	Positive	I	<2	Negative	Positive	<50	0.54	0.15		3.15	233	214	6
308	negative	yes	5	yes	4	Male	51	BCLC-C	≥5cm	Negative	II	<2	Positive	Positive	<50	0.48	0.12		3.76	172	233	11
309	negative	yes	51	yes	46	Male	48	BCLC-C	≥5cm	Positive	I	<2	Positive	Positive	<50	0.54	0.11	1.05	5.39	226	452	4
310	negative	yes	2	yes	2	Male	32	BCLC-C	<5cm	Positive	II	<2	Positive	Positive	<50	0.65	0.18	0.99	4.05	284	199	36
311	negative	yes	48	yes	43	Male	55	BCLC-A	<5cm	Negative	II	<2	Negative	Negative	>=50	0.46	0.13	0.75	2.17	158	161	9.6
312	negative	no	95	no	95	Male	44	BCLC-A	≥5cm	Positive	I	<2	Negative	Negative	<50	0.49	0.13	0.86	2.33	200	183	15
313	negative	no	67	yes	62	Female	62	BCLC-A	<5cm	Negative	II	<2	Negative	Negative	>=50	0.26	0.01	0.49	3.04	132	171	7
314	negative	no	55	no	55	Male	68	BCLC-A	≥5cm	Positive	II	<2	Negative	Positive	<50	0.38	0.1	0.56	2.33	152	238	4
315	negative	no	85	yes	70	Male	59	BCLC-C	≥5cm	Negative	II	<2	Positive	Positive	<50	0.34	0.12	1.2	3.6	148	177	21
316	negative	yes	3	yes	3	Male	43	BCLC-C	≥5cm	Positive	I	<2	Positive	Positive	>=50	2.04	0.13	1.07	4.59	283.93	380	37.7
317	negative	no	69	yes	15	Male	52	BCLC-A	<5cm	Negative	II	<2	Negative	Negative	>=50	0.39	0.06	0.65	2.22	101	156	8
318	negative	no	48	yes	43	Male	42	BCLC-C	≥5cm	Positive	I	≥2	Positive	Positive	<50	0.58	0.16	1.24	3.4	206	416	49
319	negative	yes	12	yes	7	Male	46	BCLC-B	<5cm	Negative	II	≥2	Negative	Positive	<50	0.47	0.47	0.52	2.44	158	141	2
320	negative	no	77	no	77	Male	34	BCLC-A	≥5cm	Positive	II	<2	Negative	Negative	>=50	0.36	0.23	1.2	3.6	330	240	11.2
321	negative	no	47	yes	13	Male	56	BCLC-A	≥5cm	Negative	II	<2	Negative	Negative	>=50	0.51	0.19	0.7	2.87	201	169	5
322	negative	yes	7	yes	7	Female	52	BCLC-B	≥5cm	Negative	II	<2	Negative	Positive	<50	0.38	0.04	0.84	2.99	194	281	9
323	negative	no	52	yes	37	Male	69	BCLC-A	≥5cm	Positive	I	≥2	Negative	Negative	>=50	0.51	0.25	0.82	1.91	110	121	7
324	negative	no	52	yes	8	Female	55	BCLC-B	<5cm	Positive	II	≥2	Negative	Positive	<50	0.32	0.16	0.79	2.68	80	305	21
325	negative	yes	20	yes	15	Male	43	BCLC-B	<5cm	Negative	I	≥2	Negative	Positive	>=50	0.64	0.31		0.6	210.21	162	9.4
326	negative	yes	3	yes	3	Male	27	BCLC-C	<5cm	Negative	II	<2	Positive	Positive	>=50	0.54	0.28	1.06	3.98	224	180	19
327	negative	yes	31	yes	26	Male	52	BCLC-A	<5cm	Positive	II	<2	Negative	Negative	>=50	0.39	0.11		1.61	178	160	13
328	negative	no	48	yes	31	Male	38	BCLC-B	≥5cm	Positive	I	<2	Negative	Negative	>=50	0.43	0.34	0.73	2.16	201	185	5
329	negative	yes	18	yes	13	Male	65	BCLC-A	≥5cm	Positive	I	<2	Negative	Negative	<50	0.28	0.05	1.38	3.94	180	139	29.1
330	negative	yes	65	yes	65	Male	53	BCLC-A	≥5cm	Positive	II	<2	Negative	Positive	>=50	0.41	0.14	0.68	2.26	114	183	12
331	negative	yes	22	yes	9	Male	64	BCLC-A	≥5cm	Positive	I	<2	Negative	Negative	>=50	0.69	0.45	0.49	2.72	147	188	7
332	negative	yes	10	yes	5	Male	35	BCLC-A	≥5cm	Positive	II	<2	Negative	Positive	<50	0.49	0.51	0.69	1.75	234	98	5
333	negative	yes	48	yes	43	Male	70	BCLC-B	<5cm	Negative	I	<2	Negative	Positive	<50	0.45	0.18	0.5	2.68	159	222	3
334	negative	no	58	yes	44	Male	53	BCLC-A	<5cm	Negative	I	<2	Negative	Negative	>=50	0.49	0.2	0.8	3.33	143	159	6
335	negative	yes	60	yes	60	Male	48	BCLC-A	≥5cm	Positive	I	<2	Negative	Positive	>=50	0.56	0.38	0.87	2.16	109	207	9
336	negative	yes	31	yes	26	Male	58	BCLC-C	≥5cm	Positive	I	<2	Positive	Positive	<50	0.37	0.1		4.74	290	185	12
337	negative	yes	15	yes	10	Male	44	BCLC-B	≥5cm	Negative	I	<2	Negative	Positive	<50	0.45	0.31	0.63	2.16	273	167	10
338	negative	yes	7	yes	7	Male	47	BCLC-B	<5cm	Positive	I	≥2	Negative	Positive	<50	0.37	0.11	0.64	2.48	137	252	5
339	negative	yes	36	yes	31	Male	43	BCLC-B	<5cm	Positive	I	≥2	Negative	Negative	>=50	0.55	0.28	0.99	2.1	231	163	9
340	negative	no	73	no	73	Male	47	BCLC-A	≥5cm	Negative	I	<2	Negative	Positive	>=50	0.2	0.04	0.7	1.73	69	205	11
341	negative	no	73	no	73	Male	45	BCLC-C	≥5cm	Positive	II	<2	Positive	Positive	<50	0.48	0.15	0.78	6.48	364	318	5
342	negative	yes	29	yes	24	Male	66	BCLC-C	≥5cm	Negative	I	<2	Positive	Positive	>=50	0.89	0.36	1.12	3.4	288.76	442	38.8
343	negative	yes	3	yes	3	Male	42	BCLC-B	≥5cm	Negative	II	≥2	Negative	Positive	<50	0.31	0.28	0.8	3.53	69	197	2
344	negative	no	72	no	72	Male	47	BCLC-A	≥5cm	Positive	II	<2	Negative	Negative	<50	0.77	0.43	0.72	3.33	248	224	7
345	negative	no	66	no	66	Female	59	BCLC-A	<5cm	Positive	II	≥2	Negative	Negative	>=50	0.38	0.11	0.81	2.76	163	169	8
346	negative	no	77	yes	58	Male	48	BCLC-A	<5cm	Positive	I	<2	Negative	Negative	<50	0.49	0.31	0.83	2.16	195	152	11
347	negative	yes	4	yes	4	Male	47	BCLC-C	≥5cm	Positive	II	<2	Positive	Positive	<50	0.52	0.17	0.76	2.52	237	587	11
348	negative	yes	67	yes	62	Male	59	BCLC-A	<5cm	Positive	I	<2	Negative	Negative	>=50	0.34	0.19	0.9	1.84	93	162	10
349	negative	no	77	no	77	Male	53	BCLC-C	<5cm	Positive	I	<2	Positive	Positive	<50	0.58	0.06	0.84	3.1	133	194	39
350	negative	no	52	yes	15	Male	66	BCLC-A	<5cm	Positive	I	<2	Negative	Negative	<50	0.3	0.17	0.6	1.7	43	161	6
351	negative	yes	21	yes	16	Male	64	BCLC-B	<5cm	Negative	II	≥2	Negative	Negative	>=50	0.51	0.08	0.85	2.13	172	123	9
352	negative	no	59	yes	3	Male	34	BCLC-A	<5cm	Positive	I	<2	Negative	Negative	<50	0.47	0.11	0.77	2.1	196	182	8
353	negative	yes	5	yes	3	Male	54	BCLC-C	<5cm	Negative	II	<2	Positive	Negative	<50	0.62	0.05	1.14	5.53	183	135	10.5
354	negative	yes	21	yes	16	Male	63	BCLC-A	<5cm	Positive	II	≥2	Negative	Negative	>=50	0.58	0.12	1.36	2.95	310.63	254	13
355	negative	yes	28	yes	6	Female	63	BCLC-B	<5cm	Positive	I	≥2	Negative	Positive	<50	0.58	0.07	0.52	2.8	165	178	15
356	negative	no	80	no	80	Male	47	BCLC-A	<5cm	Positive	II	<2	Negative	Negative	>=50	0.27	0.08		2.1	140	160	2
357	negative	no	67	yes	62	Male	54	BCLC-A	≥5cm	Positive	II	<2	Negative	Negative	>=50	0.5	0.06	0.94	3.4	180	153
358	negative	no	51	yes	15	Male	42	BCLC-C	≥5cm	Positive	I	<2	Positive	Positive	<50	0.47	0.47	0.93	2.68	201	291	13
359	negative	yes	19	yes	14	Male	24	BCLC-C	≥5cm	Positive	II	<2	Positive	Positive	<50	1.06	0.03	0.37	5.12	234	1014	15
360	negative	yes	38	yes	13	Male	67	BCLC-A	≥5cm	Positive	I	<2	Negative	Negative	>=50	0.83	0.56	1.31	3.53	260	215	9
361	negative	yes	32	yes	27	Male	72	BCLC-C	≥5cm	Negative	II	<2	Positive	Positive	<50	0.38	0.09	1.1	3.76	151	215	12
362	negative	no	61	yes	44	Male	63	BCLC-B	<5cm	Negative	II	≥2	Negative	Positive	<50	0.85	0.03	1.4	2.68	298	637	20	141.31
363	negative	no	54	yes	38	Male	52	BCLC-B	<5cm	Positive	I	≥2	Negative	Positive	>=50	0.49	0.15	0.97	4.58	301	200	3	169.16
364	negative	no	51	no	51	Male	39	BCLC-A	≥5cm	Negative	II	<2	Negative	Positive	<50	0.48	0.1	1.05	2.59	258	226	4
365	negative	no	88	no	88	Male	49	BCLC-A	<5cm	Negative	I	<2	Negative	Positive	>=50	0.49	0.71		3.27	429	197	8
366	negative	no	84	no	84	Male	44	BCLC-A	≥5cm	Positive	II	<2	Negative	Negative	<50	0.48	0.42	0.8	2.22	157	122	5
367	negative	no	90	no	90	Male	45	BCLC-B	≥5cm	Positive	II	<2	Negative	Positive	>=50	0.76	0.38	1	2.89	283	170	11
368	negative	yes	5	yes	5	Male	48	BCLC-B	≥5cm	Negative	II	<2	Negative	Positive	<50	0.97	0.21	0.61	1.69	224	622	15
369	negative	yes	8	yes	3	Male	31	BCLC-C	≥5cm	Negative	II	<2	Positive	Positive	<50	0.45	0.12		2.19	215	160	9
370	negative	no	50	yes	32	Male	50	BCLC-A	≥5cm	Positive	I	<2	Negative	Positive	>=50	0.34	0.07	1.1	2.77	63	194	11	62.05
371	negative	yes	6	yes	6	Male	37	BCLC-C	≥5cm	Negative	II	≥2	Positive	Positive	<50	0.22	0.13	0.72	2.48	152	306	8
372	negative	yes	25	yes	20	Male	41	BCLC-B	<5cm	Negative	II	≥2	Negative	Negative	<50	0.9	0.05	1.5	7.05	248	205	7
373	negative	yes	29	yes	24	Male	59	BCLC-A	≥5cm	Positive	I	<2	Negative	Negative	>=50	0.49	0.33	1	3.04	234	208	2
374	negative	no	75	yes	56	Male	62	BCLC-B	≥5cm	Negative	II	≥2	Negative	Positive	>=50	0.43	0.18	1.13	2.85	405	252	28
375	negative	no	60	no	60	Male	51	BCLC-A	<5cm	Negative	II	≥2	Negative	Negative	>=50	0.53	0.08	0.62	2.26	186	163	7
376	negative	yes	14	yes	9	Male	41	BCLC-A	≥5cm	Negative	I	<2	Negative	Positive	<50	0.58	0.52		2.74	275.43	255
377	negative	no	89	no	89	Male	43	BCLC-A	≥5cm	Positive	I	<2	Negative	Negative	>=50	0.61	0.07	1	2.29	260	167	8
378	negative	yes	45	yes	18	Male	53	BCLC-B	<5cm	Positive	I	≥2	Negative	Negative	>=50	0.4	0.44	0.65	1.96	114	174	7
379	negative	no	80	no	80	Male	64	BCLC-B	<5cm	Negative	II	≥2	Negative	Negative	<50	0.49	0.26	0.74	1.99	120	197	9
380	negative	yes	6	yes	6	Male	53	BCLC-B	≥5cm	Negative	II	<2	Negative	Positive	>=50	0.73	0.2	1.15	4.4	315	87	18
381	negative	no	66	no	66	Male	51	BCLC-A	≥5cm	Positive	II	<2	Negative	Positive	<50	0.55	0.31	0.67	3.53	201	265	18
382	negative	yes	23	yes	18	Male	52	BCLC-C	≥5cm	Negative	I	≥2	Positive	Positive	>=50	0.93	0.14	1.38	4.37	603.41	421	6
383	negative	yes	60	yes	15	Male	49	BCLC-C	≥5cm	Positive	II	<2	Positive	Positive	<50	0.24	0.06	0.8	2.8	248	271	11
384	negative	yes	61	yes	16	Male	34	BCLC-C	<5cm	Negative	II	<2	Positive	Negative	<50	0.47	0.48	0.7	2.16	121	178	6
385	negative	no	92	no	92	Male	35	BCLC-C	≥5cm	Positive	II	<2	Positive	Positive	<50	0.38	0.1	1.4	3.97	334	188	22
386	negative	yes	9	yes	4	Male	48	BCLC-C	<5cm	Positive	II	<2	Positive	Positive	<50	0.27	0.22	1.14	3.27	130.28	163	16
387	negative	yes	48	yes	43	Male	61	BCLC-C	≥5cm	Positive	II	≥2	Positive	Positive	<50	0.5	0.43	0.73	2.07	94	122	8
388	negative	yes	4	yes	4	Male	55	BCLC-C	<5cm	Positive	II	<2	Positive	Positive	<50	0.28	0.07		2.43	124.3	254	15.2
389	negative	no	72	no	72	Male	53	BCLC-A	≥5cm	Positive	II	≥2	Negative	Positive	<50	0.37	0.06	1.45	5.98	263	294	22
390	negative	no	74	yes	57	Female	42	BCLC-A	≥5cm	Positive	II	<2	Negative	Positive	>=50	0.42	0.22	0.8	2.22	250	181	31
391	negative	yes	9	yes	4	Female	51	BCLC-C	<5cm	Positive	II	≥2	Positive	Negative	<50	0.37	0.36	0.86	2.72	121	177	2
392	negative	no	80	no	80	Male	38	BCLC-A	≥5cm	Negative	I	≥2	Negative	Negative	>=50	0.54	0.25	1.18	4.11	156	148	8
393	negative	no	101	no	101	Male	53	BCLC-B	≥5cm	Negative	I	≥2	Negative	Positive	<50	0.2	0.07	1.33	3.18	286.4	185	12	228.03
394	negative	yes	6	yes	6	Male	53	BCLC-C	≥5cm	Negative	II	<2	Positive	Positive	<50	0.42	0.11	1.24	3.4	282.46	374	27
395	negative	no	71	no	71	Male	40	BCLC-C	<5cm	Negative	I	<2	Positive	Positive	<50	0.43	0.16	0.8	1.69	139	191	17
396	negative	yes	19	yes	14	Male	68	BCLC-B	≥5cm	Positive	II	<2	Negative	Positive	<50	0.54	0.11	1.03	3.04	150	290	67
397	negative	yes	6	yes	4	Male	48	BCLC-C	<5cm	Negative	I	≥2	Positive	Positive	>=50	0.79	0.28	0.88	2.24	190.63	144	4.8
398	negative	yes	14	yes	9	Male	34	BCLC-C	≥5cm	Negative	II	<2	Positive	Positive	<50	0.29	0.05	1	2.56	229	221	10
399	negative	yes	45	yes	40	Male	53	BCLC-A	≥5cm	Negative	I	<2	Negative	Negative	<50	0.45	0.3	0.9	2.04	154	141	9
400	negative	yes	33	yes	18	Male	55	BCLC-C	≥5cm	Positive	I	≥2	Positive	Positive	<50	0.69	0.41	1	3.6	195	176	10
401	negative	yes	1	yes	1	Male	40	BCLC-A	<5cm	Positive	I	<2	Negative	Positive	>=50	0.45	0.1	0.89	2.55	104	178	3
402	negative	yes	11	yes	6	Male	48	BCLC-B	<5cm	Positive	II	≥2	Negative	Negative	>=50	0.29	0.73	0.53	0.14	169	172	11
403	negative	yes	57	yes	47	Male	47	BCLC-C	≥5cm	Positive	II	≥2	Positive	Positive	<50	1.04	3.25	1.09	3.97	357	364	27	32.77
404	negative	yes	6	yes	6	Male	39	BCLC-C	≥5cm	Negative	I	<2	Positive	Positive	>=50	0.43	0.1	0.88	3.55	205	187	13
405	negative	no	85	yes	69	Male	40	BCLC-A	<5cm	Positive	I	<2	Negative	Negative	>=50	0.41	0.17		1.91	197	149	8
406	negative	yes	59	yes	40	Male	39	BCLC-B	<5cm	Negative	II	≥2	Negative	Negative	<50	0.48	0.58	0.9	1.89	123.78	187	22	257
407	negative	yes	17	yes	12	Male	74	BCLC-B	≥5cm	Positive	I	<2	Negative	Negative	>=50	0.56	0.08	0.6	2.94	74	190	8
408	negative	yes	35	yes	30	Male	73	BCLC-A	<5cm	Negative	II	<2	Negative	Negative	>=50	0.31	0.53	0.49	1.96	104	183	4
409	negative	no	83	no	83	Female	66	BCLC-A	≥5cm	Negative	I	<2	Negative	Negative	<50	0.38	0.04	1.02	2.85	249	229	27
410	negative	yes	7	yes	7	Male	45	BCLC-A	≥5cm	Negative	II	≥2	Negative	Positive	<50	0.46	0.63	0.87	3.4	270	300	17
411	negative	yes	27	yes	22	Male	55	BCLC-A	≥5cm	Positive	II	<2	Negative	Positive	<50	0.44	0.09	0.58	3.33	216	317	6
412	negative	yes	12	yes	7	Male	44	BCLC-B	≥5cm	Positive	II	≥2	Negative	Positive	<50	0.61	0.05	1	5.12	223	252	4
413	negative	no	50	no	50	Male	69	BCLC-A	≥5cm	Negative	I	<2	Negative	Positive	>=50	0.52	0.14	1.02	4.45	140	194	5
414	negative	yes	19	yes	14	Male	70	BCLC-A	≥5cm	Positive	II	<2	Negative	Positive	>=50	0.62	0.24	0.72	2.52	72	267	11
415	negative	no	96	no	96	Male	46	BCLC-C	≥5cm	Negative	I	<2	Positive	Positive	<50	0.27	0.08	1.37	3.59	241.34	243	11
416	negative	yes	34	yes	29	Male	47	BCLC-B	<5cm	Positive	I	<2	Negative	Positive	<50	0.37	0.28	1.14	3.33	144.98	241	10
417	negative	no	60	no	60	Female	60	BCLC-A	<5cm	Positive	II	<2	Negative	Negative	>=50	0.2	0.14	0.7	1.77	80	253	16
418	negative	no	44	no	44	Male	46	BCLC-B	<5cm	Positive	II	≥2	Negative	Positive	>=50	0.32	0.02	0.92	2.35	246	181	11
419	negative	yes	5	yes	5	Male	32	BCLC-C	≥5cm	Positive	II	<2	Positive	Negative	>=50	1.26	0.08	1.4	8.39	455	371	30
420	negative	no	95	no	95	Male	48	BCLC-A	≥5cm	Positive	I	<2	Negative	Negative	>=50	0.37	0.09		2.04	253	167	1
421	negative	yes	32	yes	30	Male	43	BCLC-A	≥5cm	Positive	I	≥2	Negative	Positive	<50	0.38	0.31	0.8	2.18	137.14	245	9.3
422	negative	no	76	no	76	Male	42	BCLC-B	<5cm	Positive	I	≥2	Negative	Negative	>=50	0.34	0.08	0.66	1.99	123	146	5	69.48
423	negative	yes	53	yes	50	Male	45	BCLC-A	<5cm	Positive	II	<2	Negative	Positive	<50	0.33	0.2		1.75	95	204	16	178.01
424	negative	yes	5	yes	3	Male	48	BCLC-C	≥5cm	Negative	I	<2	Positive	Positive	<50	0.49	0.13	0.9	2.48	245	451	11
425	negative	yes	43	yes	40	Male	53	BCLC-A	≥5cm	Positive	I	<2	Negative	Positive	<50	0.34	0.08	1.38	3.92	371	284	8
426	negative	no	26	no	26	Male	52	BCLC-A	≥5cm	Positive	II	<2	Negative	Negative	>=50	0.45	0.21	1.28	3.07	325	187	14	7.5
427	negative	no	28	yes	13	Male	60	BCLC-C	≥5cm	Negative	I	<2	Positive	Positive	>=50	0.51	0.14	0.71	2.46	281	141	7	57.12
428	negative	no	30	yes	15	Male	73	BCLC-A	≥5cm	Negative	I	<2	Negative	Negative	>=50	0.49	0.38	1.05	3.81	236	216	5	85.16
429	negative	no	35	yes	11	Male	43	BCLC-A	≥5cm	Negative	I	<2	Negative	Negative	>=50	0.72	0.45	1.02	2.99	244	188	10	31.92
430	negative	yes	10	yes	10	Male	65	BCLC-A	≥5cm	Positive	I	<2	Negative	Negative	<50	0.79	0.67	1.1	4.8	286	578	23	290.43
431	negative	no	24	yes	7	Male	71	BCLC-A	≥5cm	Positive	I	<2	Negative	Negative	>=50	0.45	0.47	1	2.21	125	143	11
432	negative	no	25	yes	8	Male	70	BCLC-A	<5cm	Negative	I	<2	Negative	Negative	>=50	0.72	2.56	1.01	3.46	208	257	13
433	negative	yes	18	yes	13	Female	38	BCLC-A	≥5cm	Negative	I	<2	Negative	Positive	<50	0.48	0.02	1.22	5.97	379	607	8	340.86
434	negative	no	39	yes	20	Male	64	BCLC-B	≥5cm	Positive	I	<2	Negative	Negative	>=50	0.77	0.32	1.18	5.18	269	184	8	140.73
435	negative	no	21	yes	6	Male	63	BCLC-B	≥5cm	Negative	II	<2	Negative	Positive	>=50	0.54	0.28	1.57	2.82	157	205	7
436	negative	no	25	yes	5	Male	63	BCLC-B	≥5cm	Negative	I	<2	Negative	Positive	>=50	0.44	0.12	1.25	6.24	392	185	11
437	negative	no	16	yes	6	Male	33	BCLC-B	≥5cm	Negative	I	≥2	Negative	Positive	>=50	0.46	0.14	0.9	3.26	166	228	1
438	negative	no	21	yes	9	Male	69	BCLC-A	≥5cm	Positive	I	<2	Negative	Negative	>=50	0.51	0.28	1.16	4.19	296	157	4
439	negative	no	27	no	27	Male	39	BCLC-C	≥5cm	Positive	I	≥2	Positive	Negative	>=50	0.46	0.17	1.03	4.8	168	244	22	179.15
440	negative	no	22	yes	10	Male	59	BCLC-A	<5cm	Negative	I	<2	Negative	Negative	>=50	0.44	0.07	0.86	2.3	151	203	1
441	negative	no	26	yes	10	Male	58	BCLC-A	<5cm	Positive	I	<2	Negative	Positive	>=50	0.47	0.25	0.82	3.26	187	122	5
442	negative	no	21	yes	7	Male	70	BCLC-B	≥5cm	Negative	II	<2	Negative	Positive	>=50	0.33	0.12	1.14	5.22	235	213	9
443	negative	yes	17	yes	9	Male	76	BCLC-C	≥5cm	Negative	II	<2	Positive	Positive	>=50	0.36	0.71	0.7	2.27	224	214	22
444	negative	no	10	yes	5	Female	66	BCLC-A	≥5cm	Negative	II	<2	Negative	Positive	<50	0.38	0.14	1.06	3.84	255	230	4
445	negative	no	25	yes	6	Male	63	BCLC-A	≥5cm	Positive	I	<2	Negative	Negative	>=50	0.57	0.14	0.93	3.89	241	167	12
446	negative	no	32	no	32	Male	63	BCLC-A	≥5cm	Negative	I	<2	Negative	Negative	>=50	0.33	0.38	0.77	3.17	195	172	31
447	negative	no	16	yes	7	Male	53	BCLC-A	<5cm	Positive	I	<2	Negative	Negative	>=50	0.43	0.46	1.16	4.02	298	154	3
448	negative	no	22	yes	7	Male	61	BCLC-A	<5cm	Positive	I	<2	Negative	Negative	>=50	0.51	0.32	0.93	3.8	192	186	3
449	negative	no	20	yes	8	Male	67	BCLC-A	≥5cm	Negative	II	<2	Negative	Negative	>=50	0.56	0.26	0.86	3.6	222	161	2
450	negative	no	27	yes	22	Male	45	BCLC-A	<5cm	Positive	I	<2	Negative	Negative	>=50	0.4	0.79	0.6	2.27	271	153	8	341.26
451	negative	no	26	yes	21	Male	41	BCLC-A	<5cm	Positive	I	<2	Negative	Negative	<50	0.52	0.34	0.92	3.17	190	171	5	159.55
452	negative	no	28	no	28	Male	49	BCLC-A	<5cm	Positive	I	<2	Negative	Negative	>=50	0.23	0.1	0.85	2.33	58	142	10	68.28
453	negative	no	34	yes	15	Male	63	BCLC-A	<5cm	Positive	II	<2	Negative	Negative	>=50	0.2	0.05	1.08	2.99	97	179	3	28.36
454	negative	no	15	yes	5	Male	48	BCLC-A	<5cm	Negative	II	<2	Negative	Negative	>=50	0.33	0.11	0.77	2.35	152	150	3
455	negative	no	38	yes	22	Male	66	BCLC-A	≥5cm	Positive	II	<2	Negative	Positive	>=50	0.37	0.09	1.12	2.96	154	221	11	49.07
456	negative	no	27	yes	7	Male	73	BCLC-A	<5cm	Negative	I	<2	Negative	Positive	>=50	0.51	0.07	0.98	2.8	196	205	3
457	negative	no	25	yes	20	Male	45	BCLC-A	<5cm	Negative	I	<2	Negative	Negative	>=50	0.28	0.06	0.75	2.08	326	167	6	240.65
458	negative	no	21	yes	5	Male	68	BCLC-A	<5cm	Negative	II	<2	Negative	Negative	<50	0.66	0.1	0.58	1.84	76	257	9
459	negative	no	25	yes	8	Male	66	BCLC-A	<5cm	Negative	II	<2	Negative	Positive	<50	0.36	0.42	0.74	2.77	348	149	11
460	negative	no	32	no	32	Female	47	BCLC-A	<5cm	Negative	I	<2	Negative	Negative	>=50	0.24	0.22	0.9	2.51	88	211	3
461	negative	no	35	no	35	Female	57	BCLC-A	<5cm	Positive	II	<2	Negative	Negative	<50	0.4	0.2	0.93	3.08	229	178	4	66.25
462	negative	no	34	yes	16	Male	42	BCLC-A	<5cm	Negative	II	<2	Negative	Negative	>=50	0.47	0.79	1.06	2.85	147	249	23	368.56
463	negative	no	34	yes	17	Male	33	BCLC-B	<5cm	Negative	I	<2	Negative	Negative	<50	0.25	0.4	0.84	1.88	208	154	4
464	negative	no	53	yes	37	Male	54	BCLC-A	≥5cm	Negative	I	<2	Negative	Positive	>=50	0.83	0.38	1.15	2.64	265	149	7
465	negative	no	48	yes	32	Male	62	BCLC-A	≥5cm	Negative	I	<2	Negative	Positive	>=50	0.9	0.24	1.27	5.59	350	174	11
466	negative	no	55	yes	37	Male	79	BCLC-A	≥5cm	Negative	I	<2	Negative	Negative	>=50	0.41	0.19	0.95	3.53	161	175	5
467	negative	no	48	yes	30	Female	70	BCLC-A	<5cm	Positive	II	<2	Negative	Positive	<50	0.31	0.37	0.97	2.77	152	198	14
468	negative	no	56	yes	38	Male	69	BCLC-A	≥5cm	Negative	I	<2	Negative	Positive	>=50	0.88	1.24		2.52	260	182	2
469	negative	no	53	yes	41	Male	63	BCLC-A	<5cm	Negative	II	<2	Negative	Positive	<50	0.36	0.16	0.97	2.68	193	180	15
470	negative	yes	4	yes	3	Male	72	BCLC-B	≥5cm	Negative	I	≥2	Negative	Negative	<50	0.56	0.11	1.23	4.86	174	273	6
471	negative	yes	2	yes	2	Male	53	BCLC-C	≥5cm	Negative	II	≥2	Positive	Positive	>=50	0.68	0.19	1.5	3.33	333	252	1
472	negative	yes	5	yes	5	Male	61	BCLC-A	≥5cm	Negative	II	<2	Negative	Positive	<50	0.43	0.89	1.28	5.52	299	370	5
473	negative	yes	16	yes	16	Male	80	BCLC-A	≥5cm	Positive	II	<2	Negative	Positive	<50	0.86	0.43	1.01	4.58	345	241	2
474	negative	no	48	yes	19	Male	44	BCLC-C	≥5cm	Negative	I	<2	Positive	Positive	<50	0.66	0.08	0.74	3.03	188	226	5	153.4
475	negative	yes	13	yes	8	Male	54	BCLC-A	≥5cm	Negative	I	<2	Negative	Positive	<50	0.61	0.31	1.02	3.6	238	407	25
476	negative	yes	11	yes	6	Male	41	BCLC-A	≥5cm	Negative	II	<2	Negative	Positive	<50	0.74	0.22	1.42	5.88	281	278	23	471
477	negative	no	56	yes	38	Female	67	BCLC-A	<5cm	Negative	II	<2	Negative	Negative	>=50	0.25	0.26	1.01	2.76	251	205	10
478	negative	yes	2	yes	2	Male	60	BCLC-B	≥5cm	Positive	II	≥2	Negative	Positive	<50	0.53	0.12	0.99	3.75	354	443	34
479	negative	yes	28	yes	23	Male	57	BCLC-C	≥5cm	Negative	II	≥2	Positive	Negative	>=50	0.62	0.28	0.88	3.55	191	280	12
480	negative	no	52	yes	36	Male	65	BCLC-A	≥5cm	Positive	II	<2	Negative	Positive	>=50	0.96	0.26	0.79	2.07	180	226	11
481	negative	no	40	yes	20	Male	64	BCLC-A	≥5cm	Negative	I	<2	Negative	Negative	>=50	0.23	0.31	1.01	2.59	156	141	5	281.58
482	negative	no	50	yes	38	Male	43	BCLC-B	≥5cm	Positive	I	≥2	Negative	Positive	>=50	0.53	0.23	1.15	3.68	282	299	95
483	negative	no	62	yes	50	Male	44	BCLC-A	≥5cm	Negative	II	<2	Negative	Positive	>=50	0.56	0.12	1.45	7.05	375	555	21
484	negative	yes	10	yes	5	Male	55	BCLC-C	≥5cm	Negative	II	≥2	Positive	Positive	<50	0.24	0.22	0.84	2.36	149	333	16
485	negative	no	45	no	45	Female	66	BCLC-A	<5cm	Negative	II	<2	Negative	Negative	>=50	0.49	0.19	1.37	5.18	331	218	28
486	negative	no	44	no	44	Male	66	BCLC-A	≥5cm	Negative	II	<2	Negative	Negative	<50	0.82	0.88	1.14	4.38	282	190	16
487	negative	no	51	yes	35	Male	62	BCLC-A	<5cm	Negative	I	<2	Negative	Negative	>=50	0.42	0.47	0.94	4.45	257	149	10
488	negative	no	56	yes	41	Male	61	BCLC-C	≥5cm	Negative	I	<2	Positive	Positive	>=50	0.36	0.11	1.01	3.6	245	210	5	92.76
489	negative	no	50	yes	32	Male	51	BCLC-A	<5cm	Positive	I	<2	Negative	Negative	<50	0.24	0.01	0.83	2.35	216	173	3
490	negative	yes	7	yes	7	Male	73	BCLC-C	<5cm	Positive	II	<2	Positive	Positive	<50	0.52	0.31	0.95	2	157.51	170	1.3
491	negative	yes	10	yes	5	Male	66	BCLC-B	≥5cm	Negative	I	<2	Negative	Positive	>=50	0.49	0.19	0.71	3.33	191	159	10	144.92
492	negative	no	65	yes	54	Male	67	BCLC-A	<5cm	Positive	I	<2	Negative	Negative	<50	0.58	0.23	1.08	3.46	345	206	11
493	negative	yes	14	yes	9	Male	54	BCLC-A	<5cm	Negative	II	<2	Negative	Positive	<50	0.5	0.15	0.99	2.07	249	202	2
494	negative	yes	3	yes	3	Male	69	BCLC-A	<5cm	Positive	II	<2	Negative	Negative	<50	0.45	0.13	1.3	4.25	255	219	13
495	negative	no	83	no	83	Male	65	BCLC-A	<5cm	Negative	I	<2	Negative	Negative	>=50	0.45	0.2	0.81	2.07	145	146	7
496	negative	yes	44	yes	39	Male	71	BCLC-A	<5cm	Positive	I	<2	Negative	Negative	>=50	0.42	0.48	1.11	2.88	174	203	1
497	negative	yes	28	yes	23	Male	83	BCLC-A	≥5cm	Negative	I	<2	Negative	Negative	<50	0.64	0.6	1.2	3.04	391	192	7
498	negative	yes	8	yes	3	Male	60	BCLC-A	≥5cm	Positive	II	<2	Negative	Negative	<50	0.56	0.18	1.03	3.68	317	177	5
499	negative	yes	27	yes	22	Male	43	BCLC-A	≥5cm	Positive	I	<2	Negative	Positive	<50	0.63	0.2	1.33	3.1	177.36	187	6
500	negative	yes	1	yes	1	Male	47	BCLC-C	≥5cm	Positive	I	<2	Positive	Positive	>=50	0.39	0.05	1.2	2.89	177	156	51
501	negative	yes	19	yes	14	Male	61	BCLC-A	≥5cm	Negative	II	<2	Negative	Negative	<50	0.27	0.24		3.27	215	321	13
502	negative	no	83	no	83	Female	70	BCLC-A	<5cm	Negative	II	<2	Negative	Negative	<50	0.39	0.34	1.3	3.68	294	176	7
503	negative	yes	23	yes	18	Male	55	BCLC-A	≥5cm	Negative	II	<2	Negative	Positive	<50	0.39	0.01	0.87	2.04	153.91	267	11
504	negative	yes	2	yes	2	Male	47	BCLC-C	<5cm	Positive	II	<2	Positive	Positive	>=50	0.39	0.27	0.61	1.6	95	169	6
505	negative	no	90	no	90	Male	52	BCLC-A	≥5cm	Negative	I	<2	Negative	Positive	>=50	0.45	0.33		2.72	266	133	9
506	negative	yes	7	yes	7	Female	74	BCLC-C	≥5cm	Negative	II	<2	Positive	Positive	<50	0.93	0.2		8.39	662	276	8
507	negative	no	30	yes	15	Male	57	BCLC-A	<5cm	Negative	I	<2	Negative	Negative	<50	0.4	0.15	1.14	2.96	136	233	6	156.41
508	negative	no	91	yes	12	Female	31	BCLC-B	≥5cm	Negative	I	≥2	Negative	Negative	>=50	0.47	0.11	1.1	2.94	236	112	8	380.11
509	negative	no	91	no	91	Male	44	BCLC-B	≥5cm	Negative	II	<2	Negative	Negative	<50	0.7	0.29	0.98	3.46	166	184	5
510	negative	yes	16	yes	11	Male	69	BCLC-A	≥5cm	Negative	I	<2	Negative	Negative	>=50	0.39	0.13	0.93	2.44	169	124	17
511	negative	yes	76	yes	69	Male	74	BCLC-A	≥5cm	Negative	I	<2	Negative	Positive	>=50	0.48	0.55	1.2	6.48	281	142	7	102.8
512	negative	no	60	no	60	Male	46	BCLC-A	≥5cm	Negative	I	<2	Negative	Negative	>=50	0.51	0.3	1	3.6	317	147	2
513	negative	yes	24	yes	21	Male	62	BCLC-C	≥5cm	Negative	II	<2	Positive	Positive	<50	0.88	0.66	1.08	7.68	261	178	2.1
514	negative	yes	8	yes	3	Male	36	BCLC-C	≥5cm	Negative	II	<2	Positive	Positive	<50	0.48	0.07	0.87	2.33	248	733	35
515	negative	yes	47	yes	45	Male	67	BCLC-A	<5cm	Negative	II	<2	Negative	Positive	>=50	0.42	0.2		2.76	193	150	15
516	negative	no	84	yes	65	Male	78	BCLC-A	≥5cm	Negative	I	<2	Negative	Negative	<50	0.66	0.26	0.9	3.6	288	268	5
517	negative	yes	5	yes	5	Male	66	BCLC-C	≥5cm	Negative	II	≥2	Positive	Positive	<50	0.69	0.29	1.22	1.18	207	195	11
518	negative	yes	68	yes	68	Male	58	BCLC-A	≥5cm	Negative	II	<2	Negative	Positive	<50	0.44	0.3		3.14	291	245	4
519	negative	no	47	yes	32	Male	57	BCLC-B	<5cm	Positive	I	<2	Negative	Negative	>=50	0.68	0.45	0.77	1.94	96	257	14
520	negative	no	85	no	85	Male	50	BCLC-A	<5cm	Negative	I	<2	Negative	Negative	<50	0.62	0.19		3.86	308.51	193	20
521	negative	no	80	no	80	Male	55	BCLC-A	≥5cm	Negative	II	<2	Negative	Negative	<50	0.67	0.11	1.98	9.58	384	347	35.2
522	negative	no	112	no	112	Male	31	BCLC-B	≥5cm	Negative	I	<2	Negative	Negative	>=50	0.31	0.13	0.88	2.28	268.71	230	6.4
523	negative	no	55	yes	40	Male	57	BCLC-A	<5cm	Positive	II	<2	Negative	Positive	>=50	0.43	0.05	1.38	3.68	211	207	5
524	negative	no	56	yes	40	Male	46	BCLC-A	<5cm	Positive	II	<2	Negative	Positive	>=50	0.36	0.17	0.86	1.91	87	135	1
525	negative	no	53	yes	36	Male	42	BCLC-A	≥5cm	Positive	II	<2	Negative	Negative	<50	0.52	0.31	1.21	3.4	281	163	3
526	negative	yes	9	yes	9	Female	65	BCLC-A	≥5cm	Negative	II	<2	Negative	Negative	>=50	0.43	0.07	0.93	3.66	156	215	11
527	negative	no	98	no	98	Male	46	BCLC-A	<5cm	Negative	I	<2	Negative	Positive	<50	0.47	0.19	0.8	1.98	188	186	4
528	negative	no	40	no	40	Male	44	BCLC-A	<5cm	Negative	I	<2	Negative	Negative	>=50	0.42	0.14	0.7	2.15	107	204	17	69.5
529	negative	yes	28	yes	23	Male	55	BCLC-A	≥5cm	Negative	II	<2	Negative	Positive	<50	0.59	0.29	0.7	2.99	294	183	7
530	negative	no	47	no	47	Female	61	BCLC-A	<5cm	Positive	I	<2	Negative	Negative	<50	0.33	0.23	1.01	2.89	242	172	5
531	negative	yes	1	yes	1	Male	54	BCLC-C	≥5cm	Negative	I	<2	Positive	Positive	>=50	0.29	0.2	1.13	2.55	156	182	45
532	negative	yes	3	yes	3	Male	39	BCLC-B	≥5cm	Negative	II	≥2	Negative	Positive	<50	0.31	0.02	1.2	2.01	332	219	23
533	negative	yes	27	yes	12	Male	46	BCLC-A	<5cm	Positive	I	<2	Negative	Positive	>=50	0.77	1.03	1.76	3.04	282	240	2
534	negative	yes	33	yes	13	Male	43	BCLC-C	≥5cm	Negative	I	<2	Positive	Positive	<50	0.31	0.04	1	2.16	202	96	5
535	negative	no	88	no	88	Female	51	BCLC-A	<5cm	Positive	II	<2	Negative	Positive	>=50	0.57	0.07	1.2	2.56	240	171	6
536	negative	no	56	yes	42	Male	57	BCLC-B	≥5cm	Negative	I	<2	Negative	Positive	<50	0.5	0.14	1.09	3.4	271	207	17
537	negative	no	59	no	59	Male	44	BCLC-A	<5cm	Positive	II	<2	Negative	Negative	>=50	0.27	0.05	0.57	1.75	165	138	7
538	negative	no	46	yes	27	Male	51	BCLC-A	≥5cm	Positive	II	<2	Negative	Positive	<50	0.46	0.07	0.76	2.92	161	177	9	139.72
539	negative	no	43	yes	29	Male	59	BCLC-C	<5cm	Positive	I	<2	Positive	Positive	>=50	0.37	0.16	1.05	3.2	207	187	6
540	negative	no	50	yes	33	Male	64	BCLC-A	<5cm	Negative	I	<2	Negative	Negative	<50	0.59	0.29	0.66	4.09	159	200	6	365.15
541	negative	no	48	no	48	Male	38	BCLC-A	<5cm	Negative	I	<2	Negative	Positive	>=50	0.1	0.01	1.02	1.82	166	209	8
542	negative	no	89	no	89	Male	66	BCLC-A	<5cm	Negative	II	<2	Negative	Negative	>=50	0.57	0.03	1.2	2.76	195	144	6
543	negative	no	47	yes	15	Male	58	BCLC-A	<5cm	Positive	I	<2	Negative	Negative	>=50	0.7	0.13	0.95	2.92	188	163	10
544	negative	no	61	yes	47	Female	62	BCLC-A	<5cm	Positive	II	<2	Negative	Negative	>=50	0.48	0.06	0.76	2.16	96	274	8
545	negative	yes	1	yes	1	Female	67	BCLC-A	<5cm	Negative	II	<2	Negative	Negative	>=50	0.39	0.04	0.83	2.72	70	307	13
546	negative	no	85	yes	67	Female	41	BCLC-C	≥5cm	Negative	I	<2	Positive	Positive	<50	0.35	0.11		3.27	261	177	50
547	negative	no	58	no	58	Male	75	BCLC-A	≥5cm	Positive	I	<2	Negative	Negative	>=50	0.31	0.08	1.1	3.76	168	157	7
548	negative	yes	30	yes	25	Male	35	BCLC-B	≥5cm	Positive	I	≥2	Negative	Positive	>=50	0.64	0.33	0.99	4.4	311	237	15
549	negative	yes	36	yes	31	Male	54	BCLC-C	≥5cm	Positive	II	<2	Positive	Negative	<50	0.47	0.06	1.06	4.57	319	190	13	128.42
550	negative	yes	24	yes	19	Male	53	BCLC-A	≥5cm	Positive	I	<2	Negative	Negative	<50	0.35	0.06		1.96	139	194	5
551	negative	no	37	no	37	Male	52	BCLC-A	<5cm	Positive	II	<2	Negative	Negative	>=50	0.39	0.19	0.96	3.39	151	177	13	67.17
552	negative	yes	9	yes	4	Male	36	BCLC-A	≥5cm	Negative	II	<2	Negative	Positive	>=50	0.48	0.54	1.4	3.6	448	195	3
553	negative	no	52	yes	34	Male	49	BCLC-C	≥5cm	Negative	I	<2	Positive	Positive	<50	0.62	0.17	1.07	5.02	152	179	12
554	negative	yes	40	yes	40	Male	39	BCLC-A	<5cm	Negative	I	≥2	Negative	Positive	>=50	0.38	0.55	1.26	2.92	382	231	14
555	negative	no	48	yes	32	Male	65	BCLC-A	≥5cm	Positive	II	<2	Negative	Positive	>=50	0.26	0.42	0.76	2.25	114	184	4
556	negative	no	62	no	62	Male	57	BCLC-B	≥5cm	Positive	II	≥2	Negative	Positive	<50	0.44	0.09	0.61	3.33	256	145	4
557	negative	no	55	yes	40	Male	52	BCLC-C	<5cm	Negative	II	≥2	Positive	Positive	>=50	0.53	0.07	0.81	2.19	175	271	9
558	negative	yes	6	yes	6	Male	55	BCLC-A	<5cm	Negative	I	<2	Negative	Negative	<50	0.51	0.29	1.06	2.57	201.8	176	17.2
559	negative	yes	14	yes	9	Male	45	BCLC-A	<5cm	Positive	I	<2	Negative	Positive	>=50	0.38	0.47	0.71	2.32	111	116
560	negative	yes	5	yes	4	Male	46	BCLC-C	≥5cm	Negative	I	<2	Positive	Positive	<50	0.36	0.21	0.72	3.06	100	194	4
561	negative	no	50	yes	34	Male	46	BCLC-A	≥5cm	Positive	II	<2	Negative	Positive	>=50	0.27	0.49	0.91	2.32	134	141	3
562	negative	no	45	yes	33	Male	39	BCLC-A	<5cm	Negative	I	≥2	Negative	Positive	>=50	0.47	0.11	0.91	2.39	155	128	8
563	negative	no	105	yes	72	Male	26	BCLC-C	≥5cm	Positive	I	<2	Positive	Negative	<50	0.22	0.18	0.86	2.31	252.41	171	3.7
564	negative	no	67	yes	52	Male	63	BCLC-B	<5cm	Negative	I	≥2	Negative	Positive	>=50	0.49	0.27	1.07	2.89	223	128	2
565	negative	no	42	yes	27	Male	44	BCLC-A	<5cm	Positive	II	<2	Negative	Negative	>=50	0.38	0.22	0.47	1.59	204	162	1	150.36
566	negative	no	61	yes	43	Male	48	BCLC-C	≥5cm	Negative	II	<2	Positive	Positive	>=50	0.61	0.51	1.28	2.89	327	168	14
567	negative	yes	22	yes	17	Male	74	BCLC-A	<5cm	Positive	I	<2	Negative	Negative	>=50	0.38	0.09	0.81	2.59	130	183	8
568	negative	no	47	no	47	Male	61	BCLC-A	<5cm	Positive	I	<2	Negative	Negative	<50	0.58	0.13	0.98	2.4	156	193	10
569	negative	no	46	no	46	Male	52	BCLC-A	<5cm	Positive	I	<2	Negative	Negative	>=50	0.31	0.07	1.25	4.09	238	124	16	232.56
570	negative	no	43	no	43	Male	57	BCLC-A	<5cm	Negative	II	<2	Negative	Negative	>=50	0.46	0.11	0.89	1.99	115	135	12	171.22
571	negative	yes	27	yes	27	Male	47	BCLC-A	<5cm	Negative	I	<2	Negative	Positive	>=50	0.2	0.04	0.78	1.94	58	183	4
572	negative	yes	14	yes	9	Male	49	BCLC-C	≥5cm	Negative	I	<2	Positive	Positive	<50	0.87	0.16		2.72	183.42	627	13
573	negative	yes	20	yes	12	Male	42	BCLC-A	≥5cm	Positive	II	<2	Negative	Positive	<50	0.46	0.28	1.3	2.89	199	173	6
574	negative	yes	15	yes	15	Female	56	BCLC-A	<5cm	Negative	II	<2	Negative	Negative	>=50	0.23	0.09	0.95	2.85	202	177	6
575	negative	no	41	yes	36	Male	60	BCLC-A	<5cm	Positive	I	<2	Negative	Negative	>=50	0.54	0.5	0.83	2.77	146	177	6
576	negative	no	46	yes	37	Male	56	BCLC-A	<5cm	Negative	I	<2	Negative	Positive	<50	0.31	0.15	0.94	3.4	170	177	5
577	negative	no	83	yes	45	Male	16	BCLC-A	<5cm	Positive	I	<2	Negative	Negative	<50	0.5	0.38	1	2.94	297	199	6
578	negative	no	46	no	46	Male	47	BCLC-A	≥5cm	Negative	I	<2	Negative	Negative	<50	0.35	0.13	1.05	3.04	198	201	4	7.84
579	negative	no	88	no	88	Male	48	BCLC-A	≥5cm	Negative	II	≥2	Negative	Negative	>=50	0.45	0.16	1.1	3.04	273	163	6
580	negative	yes	8	yes	3	Male	37	BCLC-C	≥5cm	Negative	II	<2	Positive	Positive	<50	0.52	0.08	1.24	4.72	316	282	24
581	negative	yes	77	yes	12	Male	55	BCLC-A	≥5cm	Positive	II	≥2	Negative	Positive	<50	0.84	0.14		3.1	294.96	236	0.8
582	negative	no	38	no	38	Male	65	BCLC-A	<5cm	Negative	I	<2	Negative	Negative	>=50	0.28	0.12	1.05	2.47	175	160	28	56.64
583	negative	yes	86	yes	86	Male	51	BCLC-A	<5cm	Positive	II	<2	Negative	Positive	>=50	0.23	0.1		2.07	167.2	188	2	136.83
584	negative	yes	14	yes	9	Male	49	BCLC-A	≥5cm	Negative	I	<2	Negative	Negative	<50	0.39	0.5	1.2	3.21	199	146	20
585	negative	no	57	yes	41	Male	32	BCLC-A	≥5cm	Negative	I	≥2	Negative	Negative	>=50	0.78	0.19	1	2.72	155	154	30
586	negative	yes	4	yes	4	Female	72	BCLC-C	<5cm	Negative	I	<2	Positive	Positive	<50	0.66	0.17	1.21	4.09	314	279	9
587	negative	no	43	yes	6	Male	36	BCLC-A	<5cm	Negative	I	<2	Negative	Negative	>=50	0.86	0.21	0.97	2.51	259	153	6	307.63
588	negative	yes	38	yes	6	Male	62	BCLC-A	<5cm	Positive	II	<2	Negative	Negative	>=50	0.37	0.13	0.76	2.47	162	151	8	105.5
589	negative	no	54	yes	6	Female	79	BCLC-A	≥5cm	Positive	II	<2	Negative	Negative	<50	0.36	0.08	0.74	2.52	100	234	3
590	negative	yes	5	yes	3	Male	48	BCLC-C	<5cm	Positive	I	≥2	Positive	Negative	>=50	1.24	0.3	1.31	5.12	108	149	5
591	negative	yes	2	yes	2	Male	38	BCLC-C	≥5cm	Positive	I	<2	Positive	Positive	<50	0.48	0.56	1.34	3.64	260.76	116	6
592	negative	no	89	yes	14	Male	46	BCLC-B	<5cm	Negative	I	≥2	Negative	Negative	<50	0.36	0.3	0.9	2.26	181	111	8
593	negative	yes	33	yes	28	Male	41	BCLC-C	≥5cm	Negative	II	≥2	Positive	Positive	>=50	0.54	0.11	1.01	4.86	128	242	7	117.94
594	negative	yes	20	yes	15	Female	57	BCLC-B	≥5cm	Negative	I	<2	Negative	Positive	<50	0.26	0.46	0.88	2.22	67	274	5
595	negative	no	50	yes	7	Male	56	BCLC-A	<5cm	Positive	II	<2	Negative	Positive	<50	0.64	0.26	1.05	2.97	171	142	8
596	negative	no	63	yes	46	Male	46	BCLC-A	<5cm	Positive	II	<2	Negative	Negative	>=50	0.65	0.11	1.07	2.6	154	228	5
597	negative	yes	1	yes	1	Male	62	BCLC-A	<5cm	Negative	I	<2	Negative	Negative	>=50	0.53	0.31	0.8	2.78	100	281	17
598	negative	no	42	no	42	Male	45	BCLC-A	<5cm	Negative	II	<2	Negative	Negative	>=50	0.55	0.42	0.81	2.27	191	167	2
599	negative	yes	48	yes	43	Male	50	BCLC-A	<5cm	Positive	II	<2	Negative	Negative	>=50	0.33	0.09	0.85	2.75	201	170	3
600	negative	yes	3	yes	2	Female	74	BCLC-C	≥5cm	Positive	I	<2	Positive	Positive	<50	0.23	1.15	0.83	2.82	124	258	17
601	negative	yes	6	yes	6	Male	55	BCLC-C	≥5cm	Positive	II	<2	Positive	Positive	<50	0.67	0.21	0.99	2.76	189	119	3
602	negative	yes	5	yes	5	Male	54	BCLC-C	≥5cm	Negative	II	<2	Positive	Positive	<50	0.44	0.09		3.49	217.82	192	9
603	negative	yes	6	yes	6	Male	44	BCLC-C	≥5cm	Negative	I	<2	Positive	Positive	<50	0.76	0.34	1.53	5.12	233	427	9
604	negative	yes	24	yes	15	Male	61	BCLC-A	≥5cm	Negative	II	<2	Negative	Negative	<50	0.45	0.32	1.1	3.76	226	194	5
605	negative	no	95	no	95	Male	44	BCLC-B	<5cm	Positive	I	≥2	Negative	Negative	<50	0.48	0.09		2.31	262.72	91	5	338.41
606	negative	no	47	yes	32	Male	40	BCLC-A	<5cm	Positive	I	<2	Negative	Negative	>=50	0.54	0.83	0.71	2.68	116	187	6
607	negative	yes	11	yes	6	Male	20	BCLC-B	≥5cm	Positive	I	<2	Negative	Positive	<50	0.48	0.85	1.3	4.74	326	176	24
608	negative	no	45	yes	24	Male	55	BCLC-A	<5cm	Positive	II	<2	Negative	Negative	<50	0.42	0.27	1.13	2.77	155	185	7	298.31
609	negative	yes	44	yes	39	Male	62	BCLC-B	<5cm	Positive	I	≥2	Negative	Positive	<50	0.46	0.5	1	2.33	198	171	10
610	negative	no	90	no	90	Male	57	BCLC-A	<5cm	Positive	II	<2	Negative	Negative	>=50	0.3	0.4	0.8	1.96	111	148	6
611	negative	no	41	no	41	Male	43	BCLC-A	<5cm	Positive	I	<2	Negative	Negative	>=50	0.5	1.05	0.96	2.39	150	175	10
612	negative	no	88	no	88	Female	47	BCLC-C	≥5cm	Positive	II	<2	Positive	Negative	<50	0.45	0.2		2.85	241	180	6
613	negative	no	49	yes	30	Male	40	BCLC-A	<5cm	Negative	I	<2	Negative	Positive	<50	0.3	0.1	0.93	2.72	163	191	7
614	negative	no	48	no	48	Male	58	BCLC-A	<5cm	Positive	I	<2	Negative	Negative	>=50	0.49	0.18	0.9	2.22	157	174	12	26.31
615	negative	no	77	yes	72	Male	66	BCLC-A	<5cm	Positive	II	<2	Negative	Positive	<50	0.37	0.4	1	2.89	94	161	17
616	negative	no	60	yes	55	Male	38	BCLC-A	<5cm	Positive	I	<2	Negative	Positive	<50	0.4	0.34	0.41	1.45	170	161	3
617	negative	no	60	yes	43	Male	58	BCLC-B	≥5cm	Positive	II	≥2	Negative	Negative	>=50	0.34	0.06	1.15	2.56	159	174	14
618	negative	no	79	no	79	Male	54	BCLC-A	<5cm	Positive	I	<2	Negative	Positive	<50	0.31	0.16	0.29	2.52	120	160	8
619	negative	no	52	yes	35	Female	35	BCLC-A	<5cm	Positive	II	<2	Negative	Positive	>=50	0.28	0.24	0.69	2.04	96	118	6
620	negative	yes	48	yes	43	Male	52	BCLC-A	≥5cm	Positive	II	<2	Negative	Negative	<50	0.49	0.3	0.8	2.64	220	252	10
621	negative	yes	5	yes	3	Male	47	BCLC-B	≥5cm	Negative	II	<2	Negative	Negative	<50	0.28	0.09	0.8	2.8	79	164	8
622	negative	no	56	no	56	Female	49	BCLC-A	≥5cm	Negative	II	<2	Negative	Negative	>=50	0.35	0.06	0.94	2.13	329	138	8
623	negative	yes	16	yes	11	Male	41	BCLC-C	<5cm	Positive	II	<2	Positive	Positive	<50	0.23	0.08	0.98	2.4	66	182	14
624	negative	no	52	yes	47	Male	51	BCLC-B	<5cm	Negative	I	≥2	Negative	Negative	>=50	0.5	0.31	1.19	3.27	189	215	13
625	negative	yes	18	yes	13	Male	49	BCLC-A	≥5cm	Positive	II	<2	Negative	Negative	<50	0.37	0.31	0.91	2.63	216	209		337.72
626	negative	no	46	no	46	Male	60	BCLC-A	<5cm	Positive	I	<2	Negative	Negative	<50	0.62	0.58	0.72	1.67	189	165	10
627	negative	yes	45	yes	40	Male	45	BCLC-C	<5cm	Positive	II	<2	Positive	Positive	>=50	0.31	0.49	0.51	1.91	163	161	9	283.77
628	negative	yes	7	yes	7	Male	49	BCLC-C	≥5cm	Negative	I	<2	Positive	Positive	<50	1.09	0.21	1.1	5.53	245	270	8
629	negative	no	59	yes	51	Male	39	BCLC-A	<5cm	Positive	II	<2	Negative	Negative	<50	0.38	0.11	0.62	2.4	137	169	6	181.79
630	negative	yes	18	yes	13	Male	67	BCLC-B	≥5cm	Positive	II	≥2	Negative	Negative	>=50	0.25	0.24	0.59	1.57	73	164	7
631	negative	no	72	yes	53	Male	52	BCLC-A	≥5cm	Negative	I	<2	Negative	Negative	<50	0.67	0.23	0.74	2.26	221	154	3
632	negative	no	65	yes	60	Male	64	BCLC-B	<5cm	Positive	II	<2	Negative	Positive	<50	0.4	0.13	1.42	4.92	207	186	6
633	negative	yes	19	yes	14	Female	60	BCLC-C	≥5cm	Negative	II	<2	Positive	Positive	<50	0.44	0.38		2.72	306	237	10
634	negative	no	81	yes	62	Male	58	BCLC-B	≥5cm	Negative	I	≥2	Negative	Negative	>=50	0.34	0.48	1.35	3.97	242	211	19
635	negative	no	77	no	77	Male	44	BCLC-A	≥5cm	Positive	I	<2	Negative	Positive	<50	0.59	0.14	0.96	2.85	316	163	12
636	negative	yes	19	yes	14	Male	65	BCLC-A	≥5cm	Positive	II	<2	Negative	Positive	<50	0.34	0.2	0.71	2.72	187	173	6
637	negative	yes	23	yes	18	Male	51	BCLC-A	≥5cm	Positive	II	<2	Negative	Positive	>=50	0.25	0.21	0.92	4.25	109	253	13
638	negative	no	79	no	79	Male	51	BCLC-A	<5cm	Negative	II	<2	Negative	Positive	>=50	0.41	0.07	1.01	5.12	298	171	6
639	negative	yes	5	yes	4	Male	52	BCLC-C	≥5cm	Positive	II	≥2	Positive	Positive	>=50	0.68	0.12	0.85	1.84	148	147	6
640	negative	yes	9	yes	4	Male	42	BCLC-C	≥5cm	Negative	II	<2	Positive	Positive	<50	0.85	0.29	0.6	3.6	216	218	10
641	negative	yes	12	yes	7	Male	67	BCLC-C	<5cm	Positive	II	<2	Positive	Positive	<50	0.74	0.2	0.82	2.72	180	215	29
642	negative	yes	51	yes	46	Male	34	BCLC-A	<5cm	Negative	II	<2	Negative	Negative	>=50	0.36	0.06		2.26	126	223	8
643	negative	no	74	yes	28	Male	29	BCLC-A	<5cm	Negative	II	<2	Negative	Negative	>=50	0.52	0.29	1.11	2.76	308	200	8
644	negative	no	82	yes	64	Male	51	BCLC-C	<5cm	Negative	II	<2	Positive	Positive	<50	0.57	0.2	1.11	2.64	183	162	7
645	negative	no	82	no	82	Male	53	BCLC-A	<5cm	Positive	II	<2	Negative	Negative	<50	0.38	0.23	0.97	2.68	185	234	16
646	negative	yes	18	yes	13	Male	58	BCLC-C	≥5cm	Negative	II	<2	Positive	Positive	<50	0.56	0.08	1.02	3.15	183	221	4
647	negative	no	74	yes	53	Male	60	BCLC-A	<5cm	Positive	I	<2	Negative	Negative	<50	0.32	0.09	1.15	1.94	214	229	10
648	negative	yes	49	yes	44	Female	70	BCLC-A	≥5cm	Negative	I	<2	Negative	Negative	>=50	0.53	0.14	1.32	2.99	246	264	11
649	negative	no	70	no	70	Male	52	BCLC-A	<5cm	Positive	I	<2	Negative	Negative	<50	0.34	0.4	0.94	1.91	164	190	13
650	negative	yes	47	yes	42	Female	46	BCLC-C	≥5cm	Negative	II	<2	Positive	Positive	<50	0.27	0.05	0.86	2.1	163	164	5
651	negative	no	77	yes	63	Female	59	BCLC-A	<5cm	Negative	II	<2	Negative	Positive	>=50	0.36	0.04	0.64	2.72	143	190	3
652	negative	no	76	yes	57	Male	49	BCLC-A	<5cm	Positive	II	<2	Negative	Positive	>=50	0.29	0.06	0.66	2.1	132	131	9
653	negative	no	78	yes	59	Male	56	BCLC-C	<5cm	Negative	I	<2	Positive	Negative	>=50	0.55	0.1	0.85	2.68	254	188	7
654	negative	yes	70	yes	70	Male	64	BCLC-C	≥5cm	Negative	II	<2	Positive	Positive	<50	0.52	0.08	1.38	5.98	365	288	25	826.15
655	negative	yes	6	yes	6	Male	52	BCLC-C	≥5cm	Negative	I	≥2	Positive	Positive	<50	0.93	0.1	0.84	4.92	230	227	7
656	negative	no	79	no	79	Male	24	BCLC-A	≥5cm	Negative	II	<2	Negative	Positive	>=50	0.34	0.26	0.91	2.22	254	175	9
657	negative	yes	55	yes	50	Female	57	BCLC-B	≥5cm	Negative	II	<2	Negative	Positive	<50	0.33	0.08	1.03	3.84	245	187	6	49.03
658	negative	yes	19	yes	14	Male	52	BCLC-B	≥5cm	Negative	II	≥2	Negative	Negative	>=50	0.33	0.12	0.53	2.29	60	194	7
659	negative	no	78	no	78	Female	44	BCLC-A	<5cm	Positive	I	<2	Negative	Negative	>=50	0.2	0.03	0.77	2.44	163	155	5
660	negative	no	76	yes	27	Male	70	BCLC-B	≥5cm	Positive	I	<2	Negative	Negative	>=50	0.53	0.19	1.53	7.68	331	248	12
661	negative	no	68	yes	49	Male	42	BCLC-B	<5cm	Positive	II	≥2	Negative	Negative	<50	0.32	0.15	0.75	2.1	158	191	8
662	negative	no	74	yes	25	Male	46	BCLC-A	<5cm	Negative	I	<2	Negative	Negative	>=50	0.23	0.06	0.68	1.96	95	154	5
663	negative	no	71	yes	52	Male	69	BCLC-A	≥5cm	Positive	II	<2	Negative	Positive	<50	0.38	0.09	0.59	1.93	185	151	8
664	negative	no	73	yes	26	Male	55	BCLC-A	<5cm	Negative	II	<2	Negative	Negative	>=50	0.33	0.05	0.74	1.75	81	134	5
665	negative	yes	14	yes	9	Male	33	BCLC-C	≥5cm	Negative	II	<2	Positive	Positive	>=50	0.7	0.02	1.23	4.4	139	745	21
666	negative	no	78	yes	50	Male	63	BCLC-C	<5cm	Negative	I	<2	Positive	Negative	<50	0.43	0.56	0.61	2.44	141	117	7
667	negative	no	72	no	72	Male	75	BCLC-A	≥5cm	Negative	I	<2	Negative	Negative	<50	0.58	0.56	1.4	3.6	286	203	17
668	negative	no	74	no	74	Female	55	BCLC-A	<5cm	Negative	II	<2	Negative	Negative	<50	0.3	0.02	0.91	1.88	165	263	8	48.67
669	negative	yes	61	yes	55	Female	71	BCLC-A	≥5cm	Negative	I	<2	Negative	Negative	>=50	0.36	0.29	1.17	2.99	184	286	8
670	negative	yes	42	yes	40	Male	53	BCLC-A	<5cm	Negative	II	<2	Negative	Negative	>=50	0.34	0.16	1.13	2.29	169	157	14
671	negative	no	76	yes	58	Male	71	BCLC-A	<5cm	Negative	II	<2	Negative	Positive	<50	0.43	0.13	0.68	2.76	167	201	7
672	negative	no	63	no	63	Male	55	BCLC-A	<5cm	Negative	I	<2	Negative	Negative	>=50	0.38	0.15	1.07	3.68	308	151	4
673	negative	yes	18	yes	10	Male	64	BCLC-A	≥5cm	Negative	II	<2	Negative	Positive	<50	0.6	0.15	1.29	3.68	307	198	8
674	negative	yes	10	yes	5	Female	31	BCLC-C	≥5cm	Positive	II	<2	Positive	Positive	>=50	0.73	0.33	1.42	5.98	343	166	4
675	negative	yes	6	yes	6	Male	51	BCLC-C	≥5cm	Positive	I	<2	Positive	Positive	<50	0.29	0.16	1.25	3.97	259	118	8
676	negative	no	63	yes	58	Male	44	BCLC-C	≥5cm	Positive	II	<2	Positive	Positive	<50	0.32	0.04	0.93	2.29	94	293	21
677	negative	yes	41	yes	41	Male	68	BCLC-A	<5cm	Positive	II	<2	Negative	Positive	<50	0.2	0.07	0.94	2.22	54	197	9
678	negative	no	70	yes	8	Male	60	BCLC-C	≥5cm	Positive	II	<2	Positive	Positive	<50	0.62	0.4	0.76	3.53	201	290	27
679	negative	no	14	yes	14	Male	48	BCLC-A	≥5cm	Negative	II	<2	Negative	Negative	>=50	0.4	0.35	0.72	2.39	141	156	11
680	negative	no	118	yes	69	Male	41	BCLC-A	<5cm	Positive	II	<2	Negative	Negative	<50	0.59	0.27		1.84	231.47	202
681	negative	yes	37	no	37	Male	34	BCLC-B	≥5cm	Positive	II	<2	Negative	Negative	>=50	0.72	0.18	1.11	3.35	350.51	221	6.2
682	negative	no	91	no	91	Male	43	BCLC-A	<5cm	Positive	II	<2	Negative	Negative	>=50	0.71	0.11	1.04	2.88	280.62	216	6.7
683	negative	no	101	yes	35	Male	40	BCLC-B	≥5cm	Negative	III	<2	Negative	Negative	>=50	0.41	0.56	1.07	2.6	173.71	153	5	116.69
684	negative	yes	74	no	74	Male	68	BCLC-A	≥5cm	Negative	III	<2	Negative	Negative	<50	0.48	0.19		2.05	148.77	160	9
685	negative	no	103	yes	94	Male	46	BCLC-A	≥5cm	Positive	III	<2	Negative	Negative	<50	0.51	0.35	0.97	2.43	294.39	231	15
686	negative	no	103	yes	31	Male	65	BCLC-B	<5cm	Negative	I	<2	Negative	Negative	<50	0.52	0.31	0.91	2.92	196.39	174	3
687	negative	no	91	yes	88	Male	69	BCLC-A	≥5cm	Negative	II	<2	Negative	Negative	<50	0.39	0.19		2.33	283.92	154	9
688	negative	no	99	yes	25	Male	49	BCLC-A	<5cm	Negative	III	<2	Negative	Positive	<50	0.76	0.07	1.01	2.6	191.91	226	15
689	negative	no	95	no	95	Male	58	BCLC-A	<5cm	Positive	II	<2	Negative	Negative	<50	0.38	0.51		2.36	184	163	7
690	negative	no	99	yes	57	Male	58	BCLC-A	<5cm	Positive	II	<2	Negative	Negative	>=50	0.28	0.28	0.79	2.63	164	185	5	72.64
691	negative	yes	9	yes	5	Male	30	BCLC-C	≥5cm	Negative	II	<2	Positive	Negative	<50	0.45	0.08	1	4.25	174	182	19
692	negative	yes	3	yes	1	Male	45	BCLC-C	≥5cm	Positive	III	<2	Positive	Positive	<50	0.22	0.2	0.7	2.1	155	174	7
693	negative	yes	23	no	23	Male	59	BCLC-B	≥5cm	Negative	III	≥2	Negative	Positive	<50	0.58	0.07	0.96	3.53	214	177	33
694	negative	yes	68	yes	28	Male	51	BCLC-C	<5cm	Negative	III	≥2	Positive	Positive	<50	0.47	0.07	0.98	3.97	283	126	5
695	negative	yes	8	no	8	Male	47	BCLC-A	<5cm	Negative	III	<2	Negative	Positive	>=50	0.48	0.29	0.9	2.85	126	136	11
696	negative	yes	57	no	57	Male	53	BCLC-A	≥5cm	Positive	III	<2	Negative	Negative	<50	0.78	0.47	0.9	2.76	194	165	2
697	negative	yes	25	yes	17	Male	50	BCLC-A	≥5cm	Negative	III	<2	Negative	Positive	<50	0.42	0.11		3.6	142	148	2
698	negative	yes	3	no	3	Female	64	BCLC-A	<5cm	Negative	I	≥2	Negative	Negative	>=50	0.38	0.14	0.9	2.8	140	158	4
699	negative	yes	14	no	14	Male	64	BCLC-A	≥5cm	Negative	III	<2	Negative	Positive	<50	0.44	0.06	1.2	2.52	311	234	19
700	negative	yes	44	yes	11	Male	35	BCLC-B	≥5cm	Positive	III	≥2	Negative	Negative	>=50	0.75	0.28	1.4	5.12	278	151	15
701	negative	no	81	no	81	Male	42	BCLC-B	<5cm	Negative	II	≥2	Negative	Negative	<50	0.45	0.04	1.34	3.04	127	252	17
702	negative	yes	17	no	17	Male	72	BCLC-A	≥5cm	Negative	II	<2	Negative	Negative	>=50	0.28	0.04	0.73	3.15	197	137	8
703	negative	yes	6	yes	2	Male	59	BCLC-C	<5cm	Negative	IV	<2	Positive	Positive	<50	0.39	0.26	0.93	2.01	235	218	30
704	negative	no	84	yes	14	Male	54	BCLC-B	≥5cm	Positive	II	≥2	Negative	Negative	<50	0.71	0.85	1.31	4.4	367	282	5
705	negative	no	79	no	79	Male	53	BCLC-B	<5cm	Positive	III	<2	Negative	Positive	<50	0.3	0.08	0.68	2.76	273	150	6
706	negative	no	85	yes	70	Female	62	BCLC-A	≥5cm	Negative	III	<2	Negative	Negative	>=50	1.21	0.01	0.87	4.57	163	431	47
707	negative	no	82	no	82	Male	53	BCLC-A	<5cm	Positive	III	<2	Negative	Negative	<50	0.47	0.2	0.76	1.86	150	162	4
708	negative	yes	6	no	6	Male	52	BCLC-B	≥5cm	Positive	IV	<2	Negative	Positive	<50	0.29	0.06		1.96	126	301	22
709	negative	no	71	yes	69	Male	40	BCLC-A	<5cm	Negative	IV	<2	Negative	Negative	<50	0.45	0.41	0.65	2.26	164	150	3	809.91
710	negative	yes	39	yes	19	Male	59	BCLC-A	<5cm	Positive	II	<2	Negative	Negative	>=50	0.48	0.16	0.92	2.07	225	277	22
711	negative	no	64	no	64	Male	50	BCLC-A	<5cm	Positive	II	<2	Negative	Negative	>=50	0.35	0.35	0.64	2.36	158	127	5
712	negative	yes	61	yes	22	Male	42	BCLC-B	≥5cm	Positive	III	≥2	Negative	Positive	<50	0.44	0.18		3.4	178	203	17
713	negative	yes	14	no	14	Male	56	BCLC-C	≥5cm	Negative	II	<2	Positive	Negative	>=50	0.26	0.35	0.63	1.73	87	287	7
714	negative	yes	37	yes	8	Male	49	BCLC-B	≥5cm	Positive	III	<2	Negative	Positive	>=50	0.58	0.32	0.88	2.8	150	228	14
715	negative	no	63	yes	55	Male	71	BCLC-A	<5cm	Positive	II	<2	Negative	Negative	>=50	0.28	0.26	0.64	1.93	151	175	2
716	negative	no	69	no	69	Female	44	BCLC-A	<5cm	Negative	II	<2	Negative	Negative	>=50	0.4	0.13	0.78	2.1	136	157	10
717	negative	no	64	no	64	Female	54	BCLC-A	<5cm	Positive	II	<2	Negative	Negative	>=50	0.4	0.08	0.8	2.01	250	228	4
718	negative	yes	18	no	18	Male	55	BCLC-C	<5cm	Negative	II	≥2	Positive	Negative	>=50	0.42	0.11	0.58	2.64	202	225	11
719	negative	yes	56	yes	8	Male	53	BCLC-A	≥5cm	Positive	III	<2	Negative	Positive	>=50	0.41	0.14	0.88	3.97	220	202	9
720	negative	no	66	no	66	Male	57	BCLC-A	<5cm	Positive	III	<2	Negative	Negative	<50	0.57	0.27	0.84	2.6	139	153	4
721	negative	yes	18	yes	7	Male	61	BCLC-C	≥5cm	Negative	III	<2	Positive	Negative	>=50	0.45	0.01	0.61	1.93	81	164	23.8
722	negative	no	63	no	63	Male	70	BCLC-A	<5cm	Negative	III	<2	Negative	Positive	<50	0.41	0.1	0.81	2.4	161	162	4
723	negative	no	62	no	62	Male	53	BCLC-A	<5cm	Positive	II	<2	Negative	Negative	>=50	0.4	0.14	0.88	2.29	120	169	4
724	negative	yes	4	no	4	Male	46	BCLC-C	≥5cm	Positive	III	<2	Positive	Positive	>=50	0.48	0.13	1.01	4.11	244	355	26
725	negative	yes	15	yes	5	Male	46	BCLC-A	≥5cm	Positive	II	<2	Negative	Negative	<50	0.34	0.09		3.1	186	218	9
726	negative	yes	19	no	19	Male	50	BCLC-A	≥5cm	Negative	II	<2	Negative	Positive	<50	0.83	0.67	0.69	2.29	157	238	9
727	negative	no	56	yes	4	Male	76	BCLC-A	<5cm	Negative	II	<2	Negative	Negative	>=50	0.28	0.24		2.4	300	152	3
728	negative	no	54	no	54	Male	67	BCLC-C	≥5cm	Negative	II	≥2	Positive	Positive	>=50	0.51	0.6	1.01	2.99	237	225	9
729	negative	yes	14	yes	12	Male	73	BCLC-A	<5cm	Positive	II	<2	Negative	Negative	>=50	0.38	0.15		2.85	236	222	9
730	negative	no	57	yes	22	Male	45	BCLC-A	≥5cm	Positive	II	<2	Negative	Negative	<50	0.33	0.02	0.8	1.75	290	180	8	60.66
731	negative	no	56	yes	32	Male	62	BCLC-A	<5cm	Negative	II	<2	Negative	Negative	<50	0.43	0.12	0.8	2.33	123	214	8	63.3
732	negative	no	45	no	45	Male	41	BCLC-A	<5cm	Negative	I	<2	Negative	Negative	>=50	0.47	0.33	0.94	1.69	151	163	6.6
733	negative	yes	42	yes	28	Male	49	BCLC-C	≥5cm	Negative	II	<2	Positive	Positive	>=50	0.42	0.25	0.81	1.75	118	132	13
734	negative	no	55	no	55	Male	49	BCLC-A	<5cm	Negative	II	<2	Negative	Negative	>=50	0.35	0.17	0.97	2.76	148	194	7
735	negative	no	53	no	53	Male	62	BCLC-A	≥5cm	Negative	II	<2	Negative	Negative	>=50	0.57	0.35		2.89	189	204	8
736	negative	no	49	yes	19	Male	74	BCLC-B	≥5cm	Positive	II	<2	Negative	Negative	<50	0.37	0.18	0.97	6.29	293	146	3	78.83
737	negative	no	47	no	47	Male	66	BCLC-C	≥5cm	Positive	III	≥2	Positive	Positive	<50	0.3	0.29	0.73	2.22	102	255	4
738	negative	yes	12	yes	6	Female	44	BCLC-B	<5cm	Positive	III	<2	Negative	Positive	>=50	0.46	0.11	0.74	2.51	290	146	2	58.64
739	negative	yes	32	no	32	Female	55	BCLC-A	<5cm	Negative	III	<2	Negative	Negative	>=50	0.24	0.18	0.88	2.47	175	209	11	80.76
740	negative	yes	20	no	20	Male	45	BCLC-B	≥5cm	Negative	III	≥2	Negative	Positive	<50	1.63	0.02	1.6	7.23	236	232	129
741	negative	yes	44	yes	2	Male	40	BCLC-A	<5cm	Negative	II	<2	Negative	Negative	>=50	0.57	0.43	0.87	3.03	211	222	9
742	negative	no	44	no	44	Male	39	BCLC-A	≥5cm	Positive	III	<2	Negative	Negative	>=50	0.33	0.13	0.84	2.01	203	184	4
743	negative	no	47	no	47	Male	57	BCLC-A	≥5cm	Positive	II	<2	Negative	Negative	<50	0.32	0.21	0.74	2.07	75	251	17
744	negative	yes	5	no	5	Female	29	BCLC-B	≥5cm	Positive	II	≥2	Negative	Positive	>=50	0.65	0.14		3.1	459	172	23.1
745	negative	no	46	no	46	Male	63	BCLC-A	≥5cm	Positive	II	<2	Negative	Negative	>=50	0.67	0.26	0.72	2.92	172	328	10	258.57
746	negative	yes	12	no	12	Male	56	BCLC-B	≥5cm	Negative	II	≥2	Negative	Positive	<50	0.27	0.34	0.73	2.35	230	209	9
747	negative	no	46	no	46	Male	64	BCLC-A	<5cm	Positive	II	<2	Negative	Negative	<50	0.28	0.03	0.89	3.71	204	101	9
748	negative	no	45	no	45	Female	51	BCLC-C	<5cm	Positive	III	≥2	Positive	Positive	<50	0.23	0.02	1.04	2.72	74	252	30
749	negative	no	44	no	44	Female	64	BCLC-A	≥5cm	Positive	II	<2	Negative	Negative	>=50	0.19	0.03	1.1	3.47	74	253	8	37.85
750	negative	no	37	no	37	Male	66	BCLC-A	≥5cm	Positive	II	<2	Negative	Negative	<50	0.61	0.08	0.85	3.06	197	223	8
751	negative	no	39	yes	25	Male	60	BCLC-C	≥5cm	Positive	III	<2	Positive	Negative	>=50	0.54	0.23	0.94	2.96	169	207	37	53.58
752	negative	no	40	no	40	Male	55	BCLC-A	≥5cm	Positive	III	<2	Negative	Negative	>=50	0.44	0.33	1.19	5.97	183	178	10	164.8
753	negative	no	37	yes	34	Male	43	BCLC-C	≥5cm	Positive	III	<2	Positive	Positive	<50	0.4	0.18	0.69	3.33	212	177	12	95.01
754	negative	no	40	yes	46	Male	41	BCLC-A	≥5cm	Negative	III	<2	Negative	Negative	>=50	0.49	0.18	0.83	1.99	220	175	15	71.18
755	negative	no	34	yes	18	Male	37	BCLC-A	<5cm	Positive	II	<2	Negative	Negative	>=50	0.15	0.2	0.57	1.81	37	176	6	69.84
756	negative	no	29	no	29	Female	60	BCLC-A	<5cm	Positive	II	<2	Negative	Negative	<50	0.36	0.42	0.33	2.55	130	243	3	147.47
757	negative	no	35	no	35	Male	49	BCLC-A	<5cm	Negative	II	<2	Negative	Positive	>=50	0.24	0.56	0.8	2.21	171	194	8	143.58
758	negative	no	33	yes	18	Male	46	BCLC-C	<5cm	Negative	II	<2	Positive	Negative	<50	0.43	0.47	0.72	2.24	224	152	4	533.62
759	negative	yes	3	yes	1	Male	39	BCLC-C	≥5cm	Negative	III	≥2	Positive	Positive	<50	0.54	0.23	1.06	3.01	258	224	13	78.29
760	negative	no	34	no	34	Male	78	BCLC-A	<5cm	Positive	II	<2	Negative	Negative	>=50	0.38	0.11	0.95	3.73	145	150	3	44.75
761	negative	no	34	no	34	Male	50	BCLC-A	≥5cm	Negative	III	<2	Negative	Positive	>=50	0.78	0.21	1.08	4.8	221	212	56	56.75
762	negative	no	39	no	39	Female	57	BCLC-A	<5cm	Negative	III	<2	Negative	Negative	<50	0.24	0.06	0.74	2.12	136	191	3
763	negative	no	28	no	28	Male	40	BCLC-A	<5cm	Positive	III	<2	Negative	Negative	>=50	0.42	0.24	0.9	2.15	146	149	0.9	152.41
764	negative	yes	10	no	10	Male	45	BCLC-A	≥5cm	Positive	II	≥2	Negative	Positive	>=50	0.73	0.48	0.94	5.42	223	225	20
765	negative	no	33	no	33	Male	57	BCLC-B	<5cm	Negative	II	≥2	Negative	Negative	>=50	0.4	0.12	0.68	2.27	92	190	8	60.67
766	negative	no	33	no	33	Female	57	BCLC-B	<5cm	Positive	II	<2	Negative	Negative	>=50	0.38	0.27	1.24	3.63	318	184	9	156.34
767	negative	yes	7	yes	4	Male	63	BCLC-B	≥5cm	Positive	III	≥2	Negative	Positive	>=50	0.25	0.11	0.88	2.65	190	366	20
768	negative	no	27	yes	2	Male	40	BCLC-C	≥5cm	Positive	III	<2	Positive	Negative	>=50	0.37	0.15	1.3	4.3	270	222	12	201.04
769	negative	no	29	no	29	Male	42	BCLC-B	≥5cm	Positive	II	≥2	Negative	Negative	>=50	0.68	0.17	0.8	3.55	317	178	6	108.45
770	negative	no	30	no	30	Male	67	BCLC-A	≥5cm	Positive	III	<2	Negative	Negative	<50	0.32	0.42	1.11	3.15	197	159	10	44.42
771	negative	no	29	no	29	Male	45	BCLC-A	<5cm	Negative	III	<2	Negative	Negative	<50	0.53	0.1		2.21	203	183	6
772	negative	no	32	yes	19	Male	54	BCLC-A	<5cm	Negative	II	<2	Negative	Positive	>=50	0.9	0.47		2.75	256	149	8
773	negative	no	26	no	26	Male	55	BCLC-A	≥5cm	Positive	II	<2	Negative	Negative	<50	0.58	0.14	0.34	2.57	264	134	7
774	negative	no	26	no	26	Male	40	BCLC-A	≥5cm	Positive	III	<2	Negative	Positive	>=50	0.46	0.2	1.24	4.65	228	132	11
775	negative	no	25	no	25	Male	47	BCLC-A	≥5cm	Positive	II	<2	Negative	Negative	<50	0.38	0.02	0.99	2.43	171	170	17
776	negative	no	30	no	30	Female	58	BCLC-A	<5cm	Positive	II	<2	Negative	Negative	<50	0.6	0.39	0.66	2.27	120	174	5
777	negative	no	25	no	25	Male	39	BCLC-A	<5cm	Positive	III	<2	Negative	Negative	<50	0.32	0.15	0.85	2.46	79	123
778	negative	no	25	no	25	Male	60	BCLC-A	≥5cm	Positive	III	<2	Negative	Positive	>=50	0.41	0.2	1.16	3.8	270	292	33
779	negative	no	29	yes	36	Male	40	BCLC-B	≥5cm	Positive	II	<2	Negative	Negative	<50	0.64	0.12	0.98	2.7	248	188	1	79.42
780	negative	no	29	yes	22	Female	58	BCLC-A	<5cm	Positive	II	<2	Negative	Negative	>=50	0.19	0.07		2.53	95	154	5
781	negative	no	24	no	24	Male	62	BCLC-A	<5cm	Positive	III	<2	Negative	Negative	>=50	0.3	0.21	0.68	2.13	105	203	7
782	negative	no	24	no	24	Male	65	BCLC-B	<5cm	Positive	III	≥2	Negative	Negative	>=50	0.57	0.57	0.75	2.66	158	165	10
783	negative	no	27	no	27	Male	55	BCLC-A	<5cm	Positive	II	<2	Negative	Positive	>=50	0.42	0.29	0.64	2.27	90	200	9
784	negative	no	25	no	25	Male	69	BCLC-B	≥5cm	Negative	III	<2	Negative	Positive	>=50	0.51	0.26	0.93	2.66	115	241	11
785	negative	no	22	yes	5	Male	55	BCLC-A	≥5cm	Negative	II	<2	Negative	Negative	>=50	0.68	0.11	1.14	3.02	233	253	22
786	negative	no	16	yes	7	Male	51	BCLC-C	≥5cm	Positive	II	<2	Positive	Positive	<50	0.61	0.34	0.82	2.85	147	160	7
787	negative	no	21	no	21	Male	38	BCLC-A	<5cm	Negative	III	<2	Negative	Positive	>=50	0.42	0.09		2.23	127	193	9
788	negative	no	15	no	15	Male	55	BCLC-A	<5cm	Positive	II	<2	Negative	Negative	<50	0.26	0.34	0.78	2.92	162	152	19
789	negative	no	22	no	22	Male	67	BCLC-B	≥5cm	Positive	III	<2	Negative	Positive	>=50	0.69	0.23	0.58	2.26	199	170	7
790	negative	no	13	no	13	Male	48	BCLC-A	<5cm	Positive	II	<2	Negative	Negative	>=50	0.46	0.04	0.78	1.84	86	205	2
791	negative	no	22	no	22	Male	49	BCLC-A	≥5cm	Negative	II	<2	Negative	Negative	>=50	0.32	0.18	0.89	3.26	263	183	8
792	negative	no	18	no	18	Male	68	BCLC-A	<5cm	Positive	III	<2	Negative	Negative	>=50	0.6	0.25	0.82	2.6	263	168	10
793	negative	no	21	no	21	Female	57	BCLC-A	<5cm	Positive	II	<2	Negative	Negative	>=50	0.47	0.09	0.91	1.57	163	199	11
794	negative	no	11	no	11	Male	49	BCLC-A	<5cm	Positive	III	<2	Negative	Negative	>=50	0.5	0.17	0.69	2.5	213	160	4
795	negative	no	18	no	18	Male	69	BCLC-A	<5cm	Negative	II	<2	Negative	Negative	>=50	0.37	0.67	0.87	3.2	154	179	8
796	negative	no	11	yes	10	Male	51	BCLC-A	<5cm	Negative	II	<2	Negative	Negative	>=50	0.32	0.24	0.57	1.9	67	226	13
797	negative	no	21	yes	17	Male	62	BCLC-B	≥5cm	Positive	II	≥2	Negative	Negative	>=50	0.68	0.25	1.81	7.19	157	142	3
798	negative	no	12	no	12	Male	52	BCLC-A	<5cm	Negative	II	<2	Negative	Negative	>=50	0.49	0.69	1.08	3.6	366	162	5
799	negative	no	59	no	59	Male	43	BCLC-A	≥5cm	Positive	II	<2	Negative	Negative	>=50	0.68	0.25	0.69	2.33	127	241	13	107.23
800	negative	no	83	yes	54	Male	61	BCLC-A	<5cm	Negative	III	<2	Negative	Negative	>=50	0.27	0.14		2.07	164	190	10
801	negative	no	12	no	12	Male	43	BCLC-A	<5cm	Negative	II	<2	Negative	Negative	>=50	0.42	0.35	0.89	3.26	198	173	5
802	negative	yes	5	yes	5	Female	63	BCLC-A	<5cm	Negative	IV	<2	Negative	Positive	<50	0.45	0.13	0.96	3.56	173	386	25
803	negative	yes	13	yes	13	Male	33	BCLC-C	≥5cm	Negative	III	≥2	Positive	Positive	<50	0.62	0.17	0.97	3.18	395	216	12
804	negative	no	10	no	10	Male	45	BCLC-C	≥5cm	Negative	III	<2	Positive	Positive	<50	0.45	0.12	0.97	4.76	181	249	5
805	negative	yes	9	yes	9	Male	67	BCLC-A	≥5cm	Positive	II	<2	Negative	Positive	<50	0.61	0.27	0.88	5.06	63	237	4.9
806	negative	no	18	yes	17	Male	60	BCLC-B	≥5cm	Negative	II	<2	Negative	Positive	<50	0.29	0.2	0.87	2.37	197	165	10
807	negative	no	17	no	17	Female	62	BCLC-A	<5cm	Negative	II	<2	Negative	Negative	>=50	0.45	0.03		3.64	227	172	3
808	negative	no	17	no	17	Female	46	BCLC-B	≥5cm	Positive	II	<2	Negative	Negative	<50	0.61	0.1	0.84	3.11	210	145	5
809	negative	no	19	yes	16	Male	52	BCLC-B	≥5cm	Positive	II	<2	Negative	Negative	>=50	0.53	0.42	1.18	3.92	129	165	14
810	negative	yes	4	yes	4	Male	52	BCLC-C	≥5cm	Positive	II	<2	Positive	Positive	>=50	0.26	0.11	0.72	2.24	125	187	7
811	negative	no	18	no	18	Female	49	BCLC-A	≥5cm	Positive	II	<2	Negative	Negative	>=50	0.46	0.08	0.87	3.05	256	165	5	67.29
812	negative	no	18	yes	11	Male	50	BCLC-A	<5cm	Negative	II	<2	Negative	Negative	>=50	0.82	0.14	0.99	2.71	186	155	12
813	negative	no	20	no	20	Male	65	BCLC-A	<5cm	Negative	III	<2	Negative	Negative	>=50	0.4	0.6	0.86	2.53	162	152	2
814	negative	no	19	no	19	Male	65	BCLC-B	≥5cm	Positive	II	<2	Negative	Positive	<50	0.72	0.15	0.97	2.21	255	218	10
815	negative	no	9	no	9	Male	51	BCLC-A	≥5cm	Positive	II	<2	Negative	Positive	<50	0.53	0.12	0.65	2.12	136	166	6
816	negative	no	10	yes	5	Male	43	BCLC-B	≥5cm	Positive	III	<2	Negative	Positive	>=50	0.48	0.12	1.11	5.22	244	330	16
817	negative	no	19	yes	6	Male	58	BCLC-A	<5cm	Positive	I	<2	Negative	Negative	>=50	0.65	1.31	0.72	2.49	145	117	3
818	negative	no	19	no	19	Male	37	BCLC-A	<5cm	Negative	II	<2	Negative	Positive	<50	0.48	0.11	0.59	2.03	184	172	10
819	negative	no	17	no	17	Female	52	BCLC-A	<5cm	Negative	III	<2	Negative	Negative	>=50	0.38	0.06	0.85	2.49	150	200	4
820	negative	no	14	no	14	Male	62	BCLC-B	≥5cm	Negative	II	<2	Negative	Positive	<50	0.56	0.11	1.13	3.32	322	236	38
821	negative	no	14	no	14	Male	50	BCLC-A	<5cm	Positive	II	≥2	Negative	Negative	<50	0.76	0.33	1.09	2.87	246	185	8
822	negative	no	19	no	19	Male	37	BCLC-A	<5cm	Positive	III	≥2	Negative	Negative	<50	0.22	0.04	0.67	1.78	109	138	14
823	negative	no	15	no	15	Male	41	BCLC-A	≥5cm	Positive	III	<2	Negative	Positive	<50	0.22	0.4	0.97	4.6	313	149	8
824	negative	no	16	no	16	Male	49	BCLC-A	≥5cm	Negative	I	≥2	Negative	Negative	<50	0.46	0.23	0.79	2.99	220	194	8
825	negative	no	14	no	14	Male	60	BCLC-A	<5cm	Negative	II	<2	Negative	Negative	<50	0.73	0.06	1.29	4.62	295	213	8
826	negative	no	17	no	17	Male	42	BCLC-A	<5cm	Negative	III	<2	Negative	Negative	>=50	0.52	0.42	0.78	2.71	202	171	10
827	negative	no	17	no	17	Male	58	BCLC-B	<5cm	Negative	II	<2	Negative	Negative	<50	0.54	0.27	0.67	2.15	164	147	0.3
828	negative	no	16	no	16	Male	71	BCLC-A	<5cm	Negative	II	<2	Negative	Negative	<50	0.8	0.85	0.62	3.18	308	179	4
829	negative	no	15	no	15	Male	59	BCLC-A	<5cm	Positive	III	<2	Negative	Positive	>=50	0.57	0.1	0.57	1.75	166	139	5
830	negative	no	17	no	17	Male	47	BCLC-A	<5cm	Negative	III	<2	Negative	Negative	>=50	0.24	0.08	0.86	2.61	152	156	7
831	negative	no	12	no	12	Male	35	BCLC-A	≥5cm	Negative	II	<2	Negative	Positive	>=50	0.56	0.2	0.81	2.03	144	199	6
832	negative	no	18	no	18	Male	39	BCLC-A	≥5cm	Negative	III	<2	Negative	Positive	>=50	0.56	0.15	1.01	3.25	262	173	36
833	negative	no	13	no	13	Male	38	BCLC-A	≥5cm	Positive	III	<2	Negative	Positive	>=50	0.66	0.18	0.97	3.48	316	178	10
834	negative	no	16	no	16	Male	74	BCLC-A	≥5cm	Positive	III	<2	Negative	Positive	>=50	0.43	0.73	1.03	3.64	251	208	13
835	negative	no	17	no	17	Male	52	BCLC-C	<5cm	Positive	II	≥2	Positive	Positive	>=50	0.28	0.22	0.7	1.75	125	184	12
836	negative	no	14	no	14	Male	35	BCLC-C	≥5cm	Negative	II	<2	Positive	Positive	<50	0.5	0.08	0.7	1.93	124	128	21
837	negative	no	18	no	18	Male	69	BCLC-A	≥5cm	Positive	III	<2	Negative	Positive	<50	0.44	0.2	0.66	2.34	189	147	1
838	negative	no	2	no	2	Female	61	BCLC-A	≥5cm	Negative	II	<2	Negative	Negative	<50	0.32	0.05	0.81	2.37	204	255	2
839	negative	no	14	no	14	Male	73	BCLC-A	<5cm	Positive	III	<2	Negative	Negative	>=50	0.41	0.24	0.75	2.57	115	194	4
840	negative	no	9	no	9	Male	57	BCLC-B	≥5cm	Positive	II	≥2	Negative	Negative	>=50	0.32	0.11	0.63	1.78	88	205	6
841	negative	yes	4	yes	4	Male	46	BCLC-C	≥5cm	Positive	III	≥2	Positive	Positive	>=50	0.55	0.08	1.2	4.62	288	306	15
842	negative	no	13	no	13	Male	35	BCLC-A	<5cm	Negative	III	<2	Negative	Negative	>=50	0.47	0.11	1.02	2.34	186	119	7
843	negative	no	16	no	16	Male	60	BCLC-A	≥5cm	Negative	II	<2	Negative	Negative	>=50	0.44	0.35	0.59	2.3	134	165	10
844	negative	no	13	no	13	Male	60	BCLC-A	≥5cm	Positive	I	<2	Negative	Negative	>=50	0.59	0.15	0.89	2.66	225	146	7
845	negative	no	17	yes	5	Male	57	BCLC-A	<5cm	Positive	I	<2	Negative	Negative	>=50	0.45	0.52	0.67	2.24	132	171	9
846	negative	no	14	no	14	Male	57	BCLC-C	≥5cm	Positive	III	<2	Positive	Positive	>=50	0.55	0.25	0.64	2.99	156	1911	39
847	negative	no	17	no	17	Male	59	BCLC-C	≥5cm	Negative	III	<2	Positive	Positive	>=50	0.49	0.13	0.75	3.83	204	227	77	128.4
848	negative	no	16	no	16	Male	51	BCLC-A	<5cm	Negative	II	<2	Negative	Positive	>=50	0.4	0.11	0.73	2.45	157	184	3
849	negative	no	15	no	15	Female	48	BCLC-A	<5cm	Positive	III	<2	Negative	Positive	<50	0.29	0.16	0.5	1.75	119	152	10
850	negative	no	14	no	14	Female	72	BCLC-A	<5cm	Positive	II	<2	Negative	Positive	<50	0.34	0.06	1.07	2.81	133	253	46
851	negative	no	16	yes	12	Male	57	BCLC-B	<5cm	Positive	II	<2	Negative	Positive	>=50	0.24	0.21	0.62	2.24	119	159	4
852	negative	no	11	yes	6	Male	69	BCLC-C	<5cm	Positive	II	<2	Positive	Negative	>=50	0.67	0.18	0.85	2.87	164	166	10
853	negative	no	13	no	13	Male	69	BCLC-A	<5cm	Positive	II	<2	Negative	Negative	<50	0.13	0.05	1.09	3.11	80	156
854	negative	no	10	no	10	Male	67	BCLC-A	≥5cm	Positive	III	<2	Negative	Positive	<50	0.4	0.15	1	7.2	153	652	16
855	negative	no	17	no	17	Male	38	BCLC-C	<5cm	Negative	III	<2	Positive	Negative	<50	0.31	0.15	0.92	2.41	188	167	10
856	Positive	no	106	yes	65	Male	36	BCLC-A	<5cm	Positive	II	<2	Negative	Positive	<50	0.33	0.62	1.28	1.98	265.98	151	6.5
857	Positive	no	18	yes	6	Male	36	BCLC-A	≥5cm	Negative	I	<2	Negative	Negative	>=50	0.51	0.43	1.02	3.03	231	161	6
858	Positive	no	91	yes	31	Female	37	BCLC-A	<5cm	Positive	II	<2	Negative	Negative	>=50	0.66	0.19	0.92	1.63	218	141	7
859	Positive	no	36	yes	8	Male	41	BCLC-A	<5cm	Positive	I	<2	Negative	Negative	>=50	0.75	0.54	0.85	2.4	213	160	15
860	Positive	no	73	yes	38	Male	47	BCLC-A	≥5cm	Negative	II	<2	Negative	Negative	>=50	0.55	0.49	1.3	3.68	328	254	18
861	Positive	no	98	yes	5	Male	48	BCLC-A	<5cm	Negative	I	<2	Negative	Negative	>=50	0.43	0.53	1.04	1.94	147.93	186	25
862	Positive	no	67	yes	33	Male	49	BCLC-A	<5cm	Positive	I	≥2	Negative	Negative	>=50	0.59	0.57	0.73	2.07	206	171	10
863	Positive	no	118	no	118	Male	49	BCLC-A	≥5cm	Positive	I	<2	Negative	Negative	>=50	0.39	0.5	1.2	3.21	199	146
864	Positive	no	13	yes	2	Male	51	BCLC-A	≥5cm	Positive	I	<2	Negative	Positive	>=50	0.34	0.01	0.84	2.18	153	191	9
865	Positive	no	92	yes	56	Female	52	BCLC-A	<5cm	Positive	I	<2	Negative	Positive	>=50	0.32	0.46	0.81	3.04	157	133	4
866	Positive	no	83	yes	56	Male	52	BCLC-A	<5cm	Negative	II	<2	Negative	Negative	<50	0.44	0.2		3.49	235.73	362	188
867	Positive	no	50	yes	14	Male	54	BCLC-A	<5cm	Positive	II	<2	Negative	Positive	>=50	0.49	0.48	1.1	3.55	164	174	7
868	Positive	no	74	yes	40	Male	56	BCLC-A	<5cm	Positive	II	<2	Negative	Negative	>=50	0.54	0.78	1.26	4.4	228	270	9
869	Positive	no	16	yes	5	Male	56	BCLC-A	≥5cm	Positive	I	<2	Negative	Positive	>=50	0.82	0.52	1.05	5.53	203	205	39
870	Positive	no	50	yes	19	Male	57	BCLC-A	<5cm	Positive	II	<2	Negative	Positive	>=50	0.59	0.01	0.98	4.86	202	197	7	606.83
871	Positive	no	60	yes	25	Male	57	BCLC-A	≥5cm	Positive	I	<2	Negative	Positive	>=50	0.27	0.26	0.91	2.44	275	150	4	123.86
872	Positive	no	98	no	98	Male	58	BCLC-A	<5cm	Positive	I	<2	Negative	Negative	>=50	0.4	0.36	1.27	2.6	146.94	242	8
873	Positive	no	98	no	98	Male	59	BCLC-A	<5cm	Negative	I	<2	Negative	Negative	>=50	0.61	0.94	1.03	2.2	116.82	195	8.5
874	Positive	no	49	yes	23	Male	60	BCLC-A	≥5cm	Positive	II	<2	Negative	Positive	>=50	0.52	1.04	0.86	2.55	119	126	1
875	Positive	no	40	no	40	Male	65	BCLC-A	<5cm	Negative	I	<2	Negative	Positive	>=50	0.31	0.12	1.25	3.33	191	124	9	106.78
876	Positive	no	9	yes	4	Male	66	BCLC-A	<5cm	Positive	II	<2	Negative	Positive	>=50	0.33	0.33	0.85	3.14	158	155	7
877	Positive	no	13	yes	3	Male	66	BCLC-A	<5cm	Positive	II	<2	Negative	Positive	>=50	0.85	0.48	0.96	2.92	532	267	11
878	Positive	no	19	yes	3	Male	74	BCLC-A	≥5cm	Positive	II	<2	Negative	Positive	>=50	0.43	0.71	1.19	3.72	274	202	10
879	Positive	no	72	yes	25	Male	41	BCLC-B	≥5cm	Negative	I	≥2	Negative	Negative	>=50	0.41	0.38	1	2.26	298	161	9
880	Positive	no	45	yes	8	Male	45	BCLC-B	≥5cm	Positive	I	<2	Negative	Negative	>=50	0.38	0.14	0.98	4.45	142	155	11
881	Positive	no	34	yes	4	Male	46	BCLC-B	≥5cm	Negative	I	<2	Negative	Positive	>=50	0.63	0.74	0.87	2.21	414	166	18	41.6
882	Positive	no	94	yes	26	Male	48	BCLC-B	≥5cm	Positive	II	<2	Negative	Negative	>=50	1.23	0.12	0.98	6.23	115	334	48
883	Positive	no	83	yes	41	Male	53	BCLC-B	<5cm	Positive	I	≥2	Negative	Negative	>=50	0.35	0.88	0.73	2.33	187	218	11
884	Positive	no	105	no	105	Male	55	BCLC-B	≥5cm	Positive	I	<2	Negative	Positive	>=50	1.09	0.54	1.28	2.22	184.02	264	3.7
885	Positive	no	77	yes	8	Male	57	BCLC-C	≥5cm	Positive	II	<2	Positive	Positive	>=50	0.49	0.2	0.9	2.99	247	191	5
886	Positive	no	63	yes	24	Male	58	BCLC-B	≥5cm	Negative	I	<2	Negative	Negative	>=50	0.69	0.5	0.94	3.6	310	276	24
887	Positive	no	25	yes	3	Male	58	BCLC-B	<5cm	Positive	II	≥2	Negative	Negative	>=50	0.47	0.21	0.67	2.26	113	172	35	1128.33
888	Positive	no	63	yes	42	Male	63	BCLC-B	≥5cm	Negative	II	<2	Negative	Negative	>=50	1	0.47	0.42	3.27	178	162	13
889	Positive	yes	10	yes	5	Male	38	BCLC-C	≥5cm	Negative	II	<2	Positive	Positive	>=50	1.09	0.62	1.03	4.41	305	652	97
890	Positive	no	79	yes	51	Male	40	BCLC-C	≥5cm	Negative	II	<2	Positive	Positive	<50	0.8	0.05	1.07	3.76	246	214	12
891	Positive	yes	102	yes	75	Male	44	BCLC-C	<5cm	Negative	II	<2	Positive	Positive	>=50	0.58	1.22	0.91	2.66	147.56	262	3.8
892	Positive	no	78	yes	64	Male	49	BCLC-C	≥5cm	Positive	II	<2	Positive	Positive	>=50	0.37	0.56	1.31	3.4	220	380	8
893	Positive	yes	25	yes	6	Male	40	BCLC-A	≥5cm	Positive	II	≥2	Negative	Positive	>=50	0.62	0.23	0.72	5.53	327	525	22
894	Positive	yes	30	yes	12	Male	44	BCLC-A	<5cm	Negative	II	<2	Negative	Positive	>=50	0.52	0.32	0.5	1.94	184	150	6
895	Positive	yes	18	yes	3	Male	49	BCLC-A	<5cm	Positive	II	≥2	Negative	Negative	<50	0.38	0.22	0.9	3.15	365	213	11
896	Positive	yes	45	yes	45	Male	50	BCLC-A	≥5cm	Negative	II	<2	Negative	Negative	>=50	0.5	0.45	0.91	2.8	264	150	7
897	Positive	yes	37	yes	32	Male	57	BCLC-A	≥5cm	Negative	I	<2	Negative	Negative	<50	0.54	0.89	1.28	3.15	256	228	7
898	Positive	yes	27	yes	6	Male	62	BCLC-A	≥5cm	Positive	I	<2	Negative	Negative	>=50	0.59	0.74	0.94	2.16	125	184	16
899	Positive	yes	7	yes	5	Male	64	BCLC-A	<5cm	Negative	II	<2	Negative	Positive	>=50	0.41	0.17	0.77	4.09	131	249	13
900	Positive	yes	31	yes	9	Male	69	BCLC-A	≥5cm	Positive	I	<2	Negative	Negative	>=50	0.54	0.58	1.06	3.15	223	174	21
901	Positive	yes	18	yes	3	Male	29	BCLC-B	≥5cm	Positive	II	<2	Negative	Positive	<50	0.57	0.51	1.13	3.31	205.78	179	145
902	Positive	yes	16	yes	2	Male	34	BCLC-B	≥5cm	Positive	II	<2	Negative	Positive	<50	0.45	0.44	0.72	4.17	257	264	9
903	Positive	yes	45	yes	10	Male	39	BCLC-C	≥5cm	Positive	I	<2	Positive	Positive	>=50	0.47	0.46	0.91	2.52	200	190	14
904	Positive	yes	11	yes	3	Male	40	BCLC-B	<5cm	Positive	II	≥2	Negative	Negative	<50	0.57	0.89	0.73	3.76	320	238	14
905	Positive	yes	7	yes	5	Male	41	BCLC-B	≥5cm	Positive	II	≥2	Negative	Positive	<50	0.6	0.59	1.1	3.33	259	1182	19
906	Positive	yes	15	yes	6	Male	51	BCLC-B	≥5cm	Positive	II	≥2	Negative	Positive	<50	0.43	0.98	1.23	3.59	282	224	17
907	Positive	yes	4	yes	4	Male	54	BCLC-B	<5cm	Positive	I	<2	Negative	Negative	<50	0.5	0.85	1.3	2.72	152	211	54
908	Positive	yes	24	yes	8	Male	62	BCLC-B	<5cm	Positive	I	≥2	Negative	Negative	>=50	0.32	0.45	0.82	1.57	155	180	1.3	106.62
909	Positive	yes	10	yes	10	Male	63	BCLC-B	≥5cm	Positive	II	≥2	Negative	Positive	<50	0.41	0.21	0.72	2.13	105	228	26
910	Positive	yes	12	yes	7	Male	64	BCLC-B	<5cm	Positive	I	≥2	Negative	Negative	>=50	0.73	1.17	1.14	3.65	191	170	8	207.08
911	Positive	yes	27	yes	27	Male	68	BCLC-B	≥5cm	Positive	I	<2	Negative	Negative	>=50	0.54	1.02	1.25	4.86	254	286	7
912	Positive	yes	7	yes	7	Male	70	BCLC-B	≥5cm	Negative	II	<2	Negative	Positive	<50	0.49	1.65	0.74	4.57	267	2027	29
913	Positive	yes	19	yes	19	Male	33	BCLC-C	<5cm	Positive	I	<2	Positive	Positive	>=50	0.32	0.23	0.91	2.4	218	120	14
914	Positive	yes	3	yes	3	Male	34	BCLC-C	≥5cm	Positive	II	<2	Positive	Positive	<50	0.69	0.45	0.96	3.21	323	223	18
915	Positive	yes	16	yes	12	Male	38	BCLC-C	≥5cm	Positive	II	<2	Positive	Positive	>=50	0.46	0.18	1.2	3.6	115	301	13
916	Positive	yes	12	yes	10	Male	39	BCLC-C	<5cm	Positive	II	<2	Positive	Positive	<50	0.32	0.27	1.34	5.12	268	356	3.1
917	Positive	yes	38	yes	7	Male	40	BCLC-C	<5cm	Negative	II	<2	Positive	Positive	>=50	0.57	0.18		3.53	489	167	9
918	Positive	yes	3	yes	3	Female	40	BCLC-C	≥5cm	Negative	II	<2	Positive	Positive	<50	0.42	0.69		2.56	294	297	10
919	Positive	yes	5	yes	5	Male	41	BCLC-C	≥5cm	Positive	II	<2	Positive	Positive	<50	1.05	0.73	1	2.44	273	491	17
920	Positive	yes	27	yes	15	Male	42	BCLC-C	≥5cm	Positive	I	<2	Positive	Positive	>=50	0.48	0.35	0.98	2.94	202	287	15
921	Positive	yes	5	yes	5	Male	44	BCLC-C	<5cm	Positive	II	<2	Positive	Positive	>=50	0.44	0.61	0.8	3.04	156	184	8
922	Positive	yes	38	yes	35	Male	44	BCLC-C	<5cm	Positive	I	≥2	Positive	Positive	>=50	0.49	0.71	1.24	3.59	371.26	298	12
923	Positive	yes	4	yes	4	Male	45	BCLC-C	≥5cm	Positive	II	<2	Positive	Positive	<50	0.41	0.97	1.19	4.4	245	316	16
924	Positive	yes	7	yes	7	Male	46	BCLC-C	≥5cm	Positive	I	<2	Positive	Positive	<50	0.47	0.87	1.35	3.8	225.49	238	10.1
925	Positive	yes	52	yes	32	Male	46	BCLC-C	<5cm	Positive	II	<2	Positive	Positive	<50	0.35	1.56	0.87	3.33	134	173	6	26.21
926	Positive	yes	14	yes	6	Male	48	BCLC-C	≥5cm	Negative	II	<2	Positive	Positive	<50	0.66	1.07	1.03	3.58	336	1150	25	265.01
927	Positive	yes	31	yes	31	Male	49	BCLC-C	<5cm	Negative	II	<2	Positive	Negative	>=50	0.97	0.76	1.03	2.68	309	221	13.8
928	Positive	yes	8	yes	8	Male	50	BCLC-C	<5cm	Positive	II	<2	Positive	Negative	<50	0.4	1.36		2.92	343.86	493	7.5
929	Positive	yes	4	yes	4	Male	52	BCLC-C	≥5cm	Negative	I	<2	Positive	Negative	<50	0.72	1.58	0.94	2.07	133	306	14
930	Positive	yes	25	yes	9	Male	54	BCLC-C	≥5cm	Negative	II	<2	Positive	Positive	>=50	0.69	0.15	1.17	2.95	181.53	219	14
931	Positive	yes	10	yes	10	Male	57	BCLC-C	≥5cm	Positive	II	<2	Positive	Positive	<50	1.75	0.23		6.23	258.52	396	35.8
932	Positive	yes	36	yes	8	Male	60	BCLC-B	≥5cm	Positive	I	<2	Negative	Positive	<50	0.35	1.79	1.21	4.92	331	257	32
933	Positive	yes	19	yes	7	Male	65	BCLC-C	<5cm	Positive	I	<2	Positive	Positive	<50	0.52	0.23	0.6	2.36	94	296	13.8
934	Positive	yes	22	yes	9	Male	68	BCLC-C	≥5cm	Negative	II	<2	Positive	Positive	>=50	0.49	0.25	0.81	2.99	269	140	2
935	Positive	yes	17	yes	5	Male	68	BCLC-C	≥5cm	Negative	I	<2	Positive	Positive	<50	0.52	1.15	2	4.57	430	345	39
936	Positive	yes	31	yes	16	Male	70	BCLC-C	<5cm	Positive	I	<2	Positive	Positive	<50	0.33	0.4	1.03	2.36	145.6	221	50.6
937	Positive	yes	10	yes	5	Male	57	BCLC-C	<5cm	Positive	I	≥2	Positive	Positive	<50	0.68	2.57		3.81	210.69	220
938	Positive	no	20	no	20	Male	40	BCLC-C	≥5cm	Negative	II	<2	Positive	Negative	>=50	0.3	0.1	1.08	1.61	351	261	4.3
939	Positive	no	14	no	14	Male	50	BCLC-A	≥5cm	Negative	II	<2	Negative	Negative	>=50	1.04	0.23	1.08	4.13	305	163	5
940	Positive	no	18	no	18	Male	56	BCLC-A	≥5cm	Positive	II	<2	Negative	Negative	>=50	0.45	0.28	0.75	2.34	177	137	5
941	Positive	no	16	no	16	Male	56	BCLC-A	≥5cm	Negative	III	<2	Negative	Positive	<50	0.54	0.9	1.15	3.4	154	135	7
942	Positive	no	14	no	14	Male	68	BCLC-A	≥5cm	Positive	III	<2	Negative	Positive	<50	0.23	0.22	0.61	2.27	170	141	1
943	Positive	no	15	yes	2	Male	51	BCLC-C	≥5cm	Negative	III	≥2	Positive	Positive	<50	0.54	1.28	0.9	2.27	199	188	7
944	Positive	no	56	yes	43	Male	37	BCLC-A	≥5cm	Negative	I	<2	Negative	Negative	>=50	0.61	0.21	1.4	3.84	185	195	8
945	Positive	no	72	no	72	Male	47	BCLC-A	≥5cm	Negative	I	<2	Negative	Negative	>=50	0.88	0.97	1.15	4.4	280	197	2
946	Positive	yes	5	yes	5	Male	49	BCLC-C	<5cm	Negative	I	≥2	Positive	Negative	>=50	0.74	0.84	1.3	4.4	313	258	10
947	Positive	no	35	yes	2	Male	47	BCLC-C	≥5cm	Positive	III	<2	Positive	Negative	<50	0.53	0.62	1.15	5.42	233	256	22	371.2
